# Supplementary material for: Integrated multi-omics analysis provides insights into genome evolution and phosphorus deficiency adaptation in pigeonpea (Cajanus cajan)
Source: Hortic Res. 2022 May 17;9:uhac107. doi: 10.1093/hr/uhac107 (PMC9251600; doi:10.1093/hr/uhac107)
Supplement: Web_Material_uhac107 [file web_material_uhac107.zip › Supplementary tables.xlsx]

## Sheet: S1
Table S1. Transcriptome sequencing data of pigeonpea roots in +Pi and −Pi conditions.
Sample	Clean Reads (Mb)	Clean bases (Gb)	Q20 (%)	Q30 (%)
＋Pi_R1	75.1	7.51	97.62	89.32
＋Pi_R2	71.05	7.11	97.73	89.69
＋Pi_R3	72.46	7.25	97.81	89.75
－Pi_R1	72.73	7.27	97.83	89.77
－Pi_R2	72.94	7.29	97.91	90.04
－Pi_R3	74.68	7.47	97.81	89.73

## Sheet: S2
Table S2. Gene expression of pigeonpea roots in −Pi conditions compared with +Pi conditions.
GeneID	＋Pi_R1_FPKM	＋Pi_R2_FPKM	＋Pi_R3_FPKM	－Pi_R1_FPKM	－Pi_R2_FPKM	－Pi_R3_FPKM	Nr	Swissprot	KEGG	K0	KOG	GO
C.cajan_27913	9140.14	7128.84	8963.51	6595.81	6708.89	7984.04	XP_020233729.1/0/probable aquaporin PIP-type 7a [Cajanus cajan] &gt;KYP48697.1 putative aquaporin PIP-type 7a [Cajanus cajan]	P25794/0.0/PIP2_PEA Probable aquaporin PIP-type 7a OS=Pisum sativum OX=3888 GN=TRG-31 PE=2 SV=2	ccaj:109813872/7.2e-165/probable aquaporin PIP-type 7a; K09872 aquaporin PIP	K09872	At2g45960/3e-177/[G] KOG0223 Aquaporin (major intrinsic protein family)	cellular_component:GO:0016021//integral component of membrane;molecular_function:GO:0005215//transporter activity;
C.cajan_09968	8412.61	7253.04	8457.59	7157.16	7404.73	7840.41	XP_020213720.1/1.19147e-173/probable aquaporin TIP-type [Cajanus cajan] &gt;KYP71009.1 putative aquaporin TIP-type [Cajanus cajan]	Q9FY14/8e-149/TIP1_MEDTR Probable aquaporin TIP-type OS=Medicago truncatula OX=3880 GN=AQP1 PE=1 SV=1	ccaj:109797954/4.4e-134/probable aquaporin TIP-type; K09873 aquaporin TIP	K09873	At2g36830/2e-146/[G] KOG0223 Aquaporin (major intrinsic protein family)	cellular_component:GO:0016021//integral component of membrane;molecular_function:GO:0005215//transporter activity;
C.cajan_16499	5340.74	5481.38	5215.25	3393.66	3619.53	3574.97	XP_020220235.1/6.87902e-120/translationally-controlled tumor protein homolog [Cajanus cajan] &gt;KYP62449.1 Translationally-controlled tumor protein isogeny [Cajanus cajan]	Q944T2/3e-109/TCTP_SOYBN Translationally-controlled tumor protein homolog OS=Glycine max OX=3847 GN=TCTP PE=2 SV=1	ccav:112512809/8.1e-52/aldehyde dehydrogenase 5, mitochondrial-like; K00128 aldehyde dehydrogenase (NAD+) [EC:1.2.1.3]	K00128	At3g16640/2e-92/[DZ] KOG1727 Microtubule-binding protein (translationally controlled tumor protein)	biological_process:GO:0030154//cell differentiation;cellular_component:GO:0005737//cytoplasm;molecular_function:GO:0005509//calcium ion binding;GO:0008017//microtubule binding;
C.cajan_31330	4468.97	3529.35	4009.98	3362.62	3778.58	4417.81	XP_020234610.1/1.74461e-80/dormancy-associated protein 1 [Cajanus cajan] &gt;KYP47848.1 Auxin-repressed 12.5 kDa protein [Cajanus cajan]	O22611/8e-45/DRM1_PEA Dormancy-associated protein 1 OS=Pisum sativum OX=3888 GN=DRM1 PE=2 SV=1	NA	0	NA	NA
C.cajan_04110	3907.95	4003.89	4672.1	5238.81	5385.04	6053.87	XP_020226484.1/6.6554e-109/stress-induced protein SAM22-like [Cajanus cajan] &gt;KYP57924.1 Stress-induced protein SAM22 [Cajanus cajan]	P26987/1e-81/SAM22_SOYBN Stress-induced protein SAM22 OS=Glycine max OX=3847 GN=PR-10 PE=1 SV=1	NA	0	NA	biological_process:GO:0006952//defense response;GO:0009607//response to biotic stimulus;
C.cajan_07568	3897.22	3067.13	4097.32	4300.41	4311.46	4507.62	XP_021834317.1/0/polyubiquitin [Prunus avium]	P69322/0.0/UBIQP_PEA Polyubiquitin OS=Pisum sativum OX=3888 GN=PU1 PE=2 SV=2	nsy:104233241/5.7e-210/polyubiquitin-like isoform X1; K08770 ubiquitin C	K08770	At4g05320/0.0/[OR] KOG0001 Ubiquitin and ubiquitin-like proteins	NA
C.cajan_34022	3847.08	3608.24	4385.06	3244.92	3288.38	4267.73	XP_020202343.1/0/aquaporin PIP2-7 [Cajanus cajan] &gt;KYP40355.1 Aquaporin PIP2-7 [Cajanus cajan]	Q9ATM4/0.0/PIP27_MAIZE Aquaporin PIP2-7 OS=Zea mays OX=4577 GN=PIP2-7 PE=2 SV=1	ccaj:109788103/1.0e-163/aquaporin PIP2-7; K09872 aquaporin PIP	K09872	At5g60660/2e-164/[G] KOG0223 Aquaporin (major intrinsic protein family)	cellular_component:GO:0016021//integral component of membrane;molecular_function:GO:0005215//transporter activity;
C.cajan_07567	3477.84	2107.59	3094.52	4025.03	4434.77	4143.76	KYP75076.1/2.1593e-56/hypothetical protein KK1_007774, partial [Cajanus cajan]	NA	NA	0	NA	NA
C.cajan_21523	3380.6	2600.72	3107.61	2346.47	2359.31	2608.29	XP_020214831.1/0/aquaporin PIP2-7-like [Cajanus cajan] &gt;KYP68528.1 Aquaporin PIP2-7 [Cajanus cajan]	Q9ATM4/0.0/PIP27_MAIZE Aquaporin PIP2-7 OS=Zea mays OX=4577 GN=PIP2-7 PE=2 SV=1	ccaj:109798839/4.3e-162/aquaporin PIP2-7-like; K09872 aquaporin PIP	K09872	At5g60660/7e-172/[G] KOG0223 Aquaporin (major intrinsic protein family)	cellular_component:GO:0016021//integral component of membrane;molecular_function:GO:0005215//transporter activity;
C.cajan_34926	2959	2451.27	2752.42	4841.29	5228.85	5469.59	XP_020202872.1/5.88249e-125/peptidyl-prolyl cis-trans isomerase [Cajanus cajan] &gt;KYP39664.1 Peptidyl-prolyl cis-trans isomerase [Cajanus cajan]	O49886/3e-116/CYPH_LUPLU Peptidyl-prolyl cis-trans isomerase OS=Lupinus luteus OX=3873 PE=2 SV=1	ccaj:109788538/7.7e-98/peptidyl-prolyl cis-trans isomerase; K01802 peptidylprolyl isomerase [EC:5.2.1.8]	K01802	At4g38740/1e-106/[O] KOG0865 Cyclophilin type peptidyl-prolyl cis-trans isomerase	NA
C.cajan_40201	2842.52	4367.42	3368.95	2535.4	1979.15	2450.18	KYP37670.1/5.76196e-95/14 kDa proline-rich protein DC2.15 [Cajanus cajan]	P14009/5e-48/14KD_DAUCA 14 kDa proline-rich protein DC2.15 OS=Daucus carota OX=4039 PE=2 SV=1	bvg:104906049/3.8e-13/ubiquitin carboxyl-terminal hydrolase 36; K11855 ubiquitin carboxyl-terminal hydrolase 36/42 [EC:3.4.19.12]	K11855	At4g12520/2e-48/[R] LSE0121 A AAI domain	NA
C.cajan_06578	2693.27	2775.6	2550.42	1605.86	1703.66	1744.39	XP_020224261.1/0/heat shock cognate 70 kDa protein 2-like [Cajanus cajan] &gt;KYP74098.1 Heat shock cognate 70 kDa protein [Cajanus cajan]	P09189/0.0/HSP7C_PETHY Heat shock cognate 70 kDa protein OS=Petunia hybrida OX=4102 GN=HSP70 PE=2 SV=1	ccaj:109806299/0.0e+00/heat shock cognate 70 kDa protein 2-like; K03283 heat shock 70kDa protein 1/2/6/8	K03283	At5g02500/0.0/[O] KOG0101 Molecular chaperones HSP70/HSC70, HSP70 superfamily	molecular_function:GO:0005524//ATP binding;
C.cajan_46622	2530	1544.2	1974.79	2566.55	2783.59	2855.14	XP_020208799.1/9.06134e-81/calcium-binding protein PBP1-like [Cajanus cajan]	O81831/2e-46/CARP1_ARATH Calcium-binding protein KRP1 OS=Arabidopsis thaliana OX=3702 GN=KRP1 PE=2 SV=1	ccaj:109793738/7.2e-63/calcium-binding protein PBP1-like; K10840 centrin-2	K10840	At4g27280/7e-47/[ZD] KOG0028 Ca2+-binding protein (centrin/caltractin), EF-Hand superfamily protein	molecular_function:GO:0005509//calcium ion binding;
C.cajan_31555	2359.7	2088.77	2268.75	1771.76	1813.71	1966.99	XP_020235420.1/2.28284e-60/uncharacterized protein LOC109815186 [Cajanus cajan] &gt;KYP47000.1 hypothetical protein KK1_031369 [Cajanus cajan]	NA	NA	0	NA	cellular_component:GO:0016021//integral component of membrane;
C.cajan_19408	2332.96	1647.08	1853.74	1779.24	2110.17	2002.45	XP_017230674.1/1.18204e-94/PREDICTED: histone H3.3 isoform X1 [Daucus carota subsp. sativus]	Q71H73/6e-96/H33_VITVI Histone H3.3 OS=Vitis vinifera OX=29760 PE=2 SV=3	sita:101756822/5.6e-67/histone H3.3; K11253 histone H3	K11253	At5g10980/2e-96/[B] KOG1745 Histones H3 and H4	cellular_component:GO:0005634//nucleus;GO:0000786//nucleosome;molecular_function:GO:0003677//DNA binding;GO:0046982//protein heterodimerization activity;
C.cajan_25712	2211.28	1831.43	2161.07	2219.87	1850.55	1861.93	XP_020229912.1/1.78797e-113/protein DOWNSTREAM OF FLC-like [Cajanus cajan]	Q9LX15/3e-36/DFC_ARATH Protein DOWNSTREAM OF FLC OS=Arabidopsis thaliana OX=3702 GN=DFC PE=2 SV=1	aly:ARALYDRAFT_336019/2.2e-16/hypothetical protein; K03036 26S proteasome regulatory subunit N6	K03036	NA	NA
C.cajan_02156	2109.06	1146.87	1359.18	824.35	649.82	824.03	KYP55981.1/9.67839e-88/hypothetical protein KK1_002208 [Cajanus cajan]	NA	NA	0	NA	NA
C.cajan_19601	2097.94	2339.8	2566.44	1165.12	1219.25	1209.95	XP_020228454.1/0/glutamine synthetase nodule isozyme [Cajanus cajan] &gt;KYP75961.1 Glutamine synthetase nodule isozyme [Cajanus cajan]	P32289/0.0/GLNA_VIGAC Glutamine synthetase nodule isozyme OS=Vigna aconitifolia OX=3918 PE=2 SV=1	ccaj:109809496/1.9e-215/glutamine synthetase nodule isozyme; K01915 glutamine synthetase [EC:6.3.1.2]	K01915	At5g37600/0.0/[E] KOG0683 Glutamine synthetase	biological_process:GO:0006542//glutamine biosynthetic process;molecular_function:GO:0004356//glutamate-ammonia ligase activity;GO:0005524//ATP binding;
C.cajan_28111	2084.2	1650.11	1850.23	1081.18	1241.48	1297.37	KYP47694.1/3.27107e-145/ADP-ribosylation factor 1, partial [Cajanus cajan]	P36397/6e-127/ARF1_ARATH ADP-ribosylation factor 1 OS=Arabidopsis thaliana OX=3702 GN=ARF1 PE=1 SV=2	cmax:111489103/1.7e-96/ADP-ribosylation factor 1 isoform X1; K07937 ADP-ribosylation factor 1	K07937	At1g10630/3e-128/[U] KOG0070 GTP-binding ADP-ribosylation factor Arf1	NA
C.cajan_15431	2079.83	1613.98	1657.32	1022.58	885.04	1090.37	XP_020220816.1/5.72605e-47/programmed cell death protein 4-like [Cajanus cajan] &gt;KYP61387.1 hypothetical protein KK1_015875 [Cajanus cajan]	NA	NA	0	NA	NA
C.cajan_01505	2017.85	2614.09	1749.7	2168.05	1750.06	2161	XP_020227832.1/2.98102e-87/14 kDa proline-rich protein DC2.15-like [Cajanus cajan] &gt;KYP55332.1 14 kDa proline-rich protein DC2.15 [Cajanus cajan]	Q9SU34/5e-47/ERLL2_ARATH pEARLI1-like lipid transfer protein 2 OS=Arabidopsis thaliana OX=3702 GN=At4g12490 PE=2 SV=1	bvg:104906049/5.2e-17/ubiquitin carboxyl-terminal hydrolase 36; K11855 ubiquitin carboxyl-terminal hydrolase 36/42 [EC:3.4.19.12]	K11855	At4g12520/1e-48/[R] LSE0121 A AAI domain	NA
C.cajan_04395	1988.65	2526.15	1292.61	1781.91	1414.95	2187.31	KYP58208.1/0/Stem-specific protein TSJT1 [Cajanus cajan]	P24805/8e-37/TSJT1_TOBAC Stem-specific protein TSJT1 OS=Nicotiana tabacum OX=4097 GN=TSJT1 PE=2 SV=1	NA	0	At5g65010/4e-09/[E] KOG0571 Asparagine synthase (glutamine-hydrolyzing)	NA
C.cajan_19486	1971.67	1390.43	2015.89	1081.14	1220.67	1337.51	KYP75847.1/0/putative aquaporin PIP-type 7a [Cajanus cajan]	P25794/0.0/PIP2_PEA Probable aquaporin PIP-type 7a OS=Pisum sativum OX=3888 GN=TRG-31 PE=2 SV=2	ccaj:109808244/5.6e-160/probable aquaporin PIP-type 7a; K09872 aquaporin PIP	K09872	At4g00430/2e-178/[G] KOG0223 Aquaporin (major intrinsic protein family)	biological_process:GO:0034220//ion transmembrane transport;cellular_component:GO:0005887//integral component of plasma membrane;GO:0016021//integral component of membrane;molecular_function:GO:0015250//water channel activity;GO:0005215//transporter activity;
C.cajan_46702	1919.77	1410.22	2048.57	345.45	335.12	481.99	XP_020206528.1/1.91489e-109/MLP-like protein 43 [Cajanus cajan] &gt;KYP35122.1 MLP-like protein 43 [Cajanus cajan]	Q9SSK5/3e-24/MLP43_ARATH MLP-like protein 43 OS=Arabidopsis thaliana OX=3702 GN=MLP43 PE=1 SV=1	NA	0	At1g70890/1e-24/[R] LSE0193 A Major latex protein and related proteins	biological_process:GO:0006952//defense response;GO:0009607//response to biotic stimulus;
C.cajan_36309	1819.21	1600.54	1552.76	1663.69	1784.68	1602.98	XP_020238638.1/7.9142e-35/cytochrome b-c1 complex subunit 8-like [Cajanus cajan]	P46269/2e-29/QCR8_SOLTU Cytochrome b-c1 complex subunit 8 OS=Solanum tuberosum OX=4113 PE=1 SV=2	boe:106332342/5.6e-21/peroxidase P7-like isoform X1; K00430 peroxidase [EC:1.11.1.7]	K00430	NA	biological_process:GO:0022900//electron transport chain;cellular_component:GO:0005743//mitochondrial inner membrane;GO:0070469//respiratory chain;molecular_function:GO:0008121//ubiquinol-cytochrome-c reductase activity;
C.cajan_46255	1770.28	1482.09	1288.47	1477.11	1166.74	1441.66	XP_020208084.1/1.47516e-67/putative lipid-transfer protein DIR1 [Cajanus cajan] &gt;KYP32838.1 hypothetical protein KK1_046374 [Cajanus cajan]	Q8W453/6e-18/DIRL1_ARATH Putative lipid-transfer protein DIR1 OS=Arabidopsis thaliana OX=3702 GN=DIR1 PE=1 SV=1	NA	0	NA	cellular_component:GO:0016021//integral component of membrane;
C.cajan_01492	1754.27	1399.05	1521.51	1007.45	1106.13	1113.69	XP_020228275.1/2.17748e-79/protein translation factor SUI1 homolog 1-like [Cajanus cajan] &gt;XP_020228653.1 protein translation factor SUI1 homolog 1-like [Cajanus cajan] &gt;KYP55319.1 Protein translation factor SUI1 isogeny 1 [Cajanus cajan] &gt;KYP55320.1 Protein translation factor SUI1 isogeny 1 [Cajanus cajan]	P41568/3e-74/SUI11_ARATH Protein translation factor SUI1 homolog 1 OS=Arabidopsis thaliana OX=3702 GN=At4g27130 PE=1 SV=2	ccaj:109809389/7.9e-59/protein translation factor SUI1 homolog 1-like; K03113 translation initiation factor 1	K03113	At4g27130/1e-74/[J] KOG1770 Translation initiation factor 1 (eIF-1/SUI1)	molecular_function:GO:0003743//translation initiation factor activity;
C.cajan_08478	1738.67	1864.54	1615.1	2549.92	2475.8	2524.45	KYP69535.1/0/Glyceraldehyde-3-phosphate dehydrogenase, cytosolic, partial [Cajanus cajan]	P34922/0.0/G3PC_PEA Glyceraldehyde-3-phosphate dehydrogenase, cytosolic OS=Pisum sativum OX=3888 GN=GAPC1 PE=2 SV=1	ccaj:109796067/6.2e-192/glyceraldehyde-3-phosphate dehydrogenase, cytosolic-like; K00134 glyceraldehyde 3-phosphate dehydrogenase [EC:1.2.1.12]	K00134	At1g13440/0.0/[G] KOG0657 Glyceraldehyde 3-phosphate dehydrogenase	NA
C.cajan_07184	1722.38	1238.39	1603.59	755.89	775.69	646.33	XP_020235073.1/0/aquaporin PIP2-2 [Cajanus cajan] &gt;KYP74698.1 Aquaporin PIP2-2 [Cajanus cajan]	P43287/0.0/PIP22_ARATH Aquaporin PIP2-2 OS=Arabidopsis thaliana OX=3702 GN=PIP2-2 PE=1 SV=2	ccaj:109814941/2.1e-164/aquaporin PIP2-2; K09872 aquaporin PIP	K09872	At2g37170/0.0/[G] KOG0223 Aquaporin (major intrinsic protein family)	cellular_component:GO:0016021//integral component of membrane;molecular_function:GO:0005215//transporter activity;
C.cajan_05478	1704.17	1254.64	1424.02	965.11	1089.28	1059.52	NP_001235930.2/6.66545e-108/ubiquitin-conjugation enzyme [Glycine max] &gt;XP_003534631.1 PREDICTED: ubiquitin-conjugating enzyme E2 28 [Glycine max] &gt;XP_004492582.1 PREDICTED: ubiquitin-conjugating enzyme E2 28 [Cicer arietinum] &gt;XP_007140056.1 hypothetical protein PHAVU_008G080800g [Phaseolus vulgaris] &gt;XP_014497747.1 PREDICTED: ubiquitin-conjugating enzyme E2 28 [Vigna radiata var. ra…	P35131/7e-108/UBC8_ARATH Ubiquitin-conjugating enzyme E2 8 OS=Arabidopsis thaliana OX=3702 GN=UBC8 PE=1 SV=1	vun:114184105/9.3e-84/ubiquitin-conjugating enzyme E2 28; K06689 ubiquitin-conjugating enzyme E2 D [EC:2.3.2.23]	K06689	At5g41700/3e-108/[O] KOG0417 Ubiquitin-protein ligase	molecular_function:GO:0005524//ATP binding;
BGI_novel_G004955	1675.4	2746.05	1453.73	1634.34	1875.58	1532.62	XP_020229741.1/0/extensin-3-like [Cajanus cajan]	Q9FS16/2e-92/EXTN3_ARATH Extensin-3 OS=Arabidopsis thaliana OX=3702 GN=EXT3 PE=1 SV=3	bna:111206440/3e-63/LOW QUALITY PROTEIN: mucin-2-like; K10955 mucin-2	K10955	At1g21310/9e-93/[M] LSE0120 A Extensin and related proteins	NA
C.cajan_11967	1654.14	1608.83	1083.16	1189.24	1146.78	1011.35	KYP66053.1/1.22216e-74/hypothetical protein KK1_012333 [Cajanus cajan]	Q8W453/2e-13/DIRL1_ARATH Putative lipid-transfer protein DIR1 OS=Arabidopsis thaliana OX=3702 GN=DIR1 PE=1 SV=1	NA	0	NA	NA
C.cajan_19394	1636.27	1024.32	1132.22	1251.86	795.5	1168.11	KYP75758.1/2.04457e-121/hypothetical protein KK1_019959 [Cajanus cajan]	NA	NA	0	NA	NA
C.cajan_46714	1620.74	1320.61	1120.83	944.85	1027.17	839.43	XP_020203124.1/2.12045e-56/40S ribosomal protein S21-2 [Cajanus cajan] &gt;XP_020209407.1 40S ribosomal protein S21-2 [Cajanus cajan] &gt;KYP39420.1 40S ribosomal protein S21-2 [Cajanus cajan] &gt;KYP78584.1 40S ribosomal protein S21-2 [Cajanus cajan]	Q3E902/3e-52/RS212_ARATH 40S ribosomal protein S21-2 OS=Arabidopsis thaliana OX=3702 GN=RPS21C PE=1 SV=2	ccaj:109794372/4.1e-41/40S ribosomal protein S21-2; K02971 small subunit ribosomal protein S21e	K02971	At5g27700/7e-53/[J] KOG3486 40S ribosomal protein S21	biological_process:GO:0006412//translation;GO:0000461//endonucleolytic cleavage to generate mature 3'-end of SSU-rRNA from (SSU-rRNA, 5.8S rRNA, LSU-rRNA);GO:0000447//endonucleolytic cleavage in ITS1 to separate SSU-rRNA from 5.8S rRNA and LSU-rRNA from tricistronic rRNA transcript (SSU-rRNA, 5.8S rRNA, LSU-rRNA);cellular_component:GO:0005840//ribosome;GO:0022627//cytosolic small ribosomal subuni…
C.cajan_24641	1583.57	1093.23	1620.77	1313.98	1567.18	1659.32	XP_020229750.1/9.98547e-45/copper transport protein ATX1-like [Cajanus cajan]	Q94BT9/6e-33/ATOX1_ARATH Copper transport protein ATX1 OS=Arabidopsis thaliana OX=3702 GN=ATX1 PE=1 SV=2	ccaj:109810648/3.0e-32/copper transport protein ATX1-like; K07213 copper chaperone	K07213	At1g66240/4e-33/[P] KOG1603 Copper chaperone	biological_process:GO:0030001//metal ion transport;GO:0046916//cellular transition metal ion homeostasis;cellular_component:GO:0005737//cytoplasm;molecular_function:GO:0046872//metal ion binding;GO:0046914//transition metal ion binding;
C.cajan_21451	1580.77	1353.22	1499.52	1372.48	1488.97	1421.75	KYP68459.1/0/L-ascorbate peroxidase, cytosolic [Cajanus cajan]	P48534/1e-156/APX1_PEA L-ascorbate peroxidase, cytosolic OS=Pisum sativum OX=3888 GN=APX1 PE=1 SV=2	ccaj:109798834/3.8e-134/L-ascorbate peroxidase, cytosolic; K00434 L-ascorbate peroxidase [EC:1.11.1.11]	K00434	At1g07890/1e-142/[R] TWOG0189 Peroxidase	biological_process:GO:0034599//cellular response to oxidative stress;GO:0042744//hydrogen peroxide catabolic process;GO:0000302//response to reactive oxygen species;cellular_component:GO:0009507//chloroplast;molecular_function:GO:0020037//heme binding;GO:0016688//L-ascorbate peroxidase activity;GO:0004130//cytochrome-c peroxidase activity;
C.cajan_44169	1572.62	1498.46	1200.63	1233.2	1231.84	1007.95	OMO84785.1/7.99131e-58/Ribosomal protein S27e [Corchorus olitorius]	Q9M2F1/2e-57/RS272_ARATH 40S ribosomal protein S27-2 OS=Arabidopsis thaliana OX=3702 GN=RPS27B PE=2 SV=2	qsu:112023278/2.4e-44/40S ribosomal protein S27-2-like; K02978 small subunit ribosomal protein S27e	K02978	At3g61110/8e-58/[J] KOG1779 40s ribosomal protein S27	biological_process:GO:0006412//translation;cellular_component:GO:0005840//ribosome;molecular_function:GO:0046872//metal ion binding;GO:0003735//structural constituent of ribosome;
C.cajan_18977	1569.08	902.77	1320.19	1249.76	1143.63	936.16	XP_020219168.1/8.8858e-143/phosphoprotein ECPP44 [Cajanus cajan] &gt;KYP64916.1 Dehydrin COR47 [Cajanus cajan]	P31168/2e-29/COR47_ARATH Dehydrin COR47 OS=Arabidopsis thaliana OX=3702 GN=COR47 PE=1 SV=2	NA	0	NA	biological_process:GO:0009414//response to water deprivation;GO:0009737//response to abscisic acid;GO:0009631//cold acclimation;cellular_component:GO:0016020//membrane;GO:0005829//cytosol;
C.cajan_25245	1559.49	914.29	1374.53	1957.93	1700.43	1367.18	XP_020229972.1/9.12805e-51/defensin Ec-AMP-D2-like [Cajanus cajan] &gt;KYP52760.1 Defensin-like protein [Cajanus cajan]	Q40901/4e-32/DEF_PETIN Defensin-like protein OS=Petunia integrifolia OX=4103 PE=2 SV=1	NA	0	NA	biological_process:GO:0006952//defense response;
C.cajan_04336	1550.9	1203.12	1381.85	1732.54	1837.67	1927.1	XP_020226680.1/6.89169e-109/uncharacterized protein LOC109808200 [Cajanus cajan] &gt;KYP58149.1 hypothetical protein KK1_004441 [Cajanus cajan]	NA	NA	0	NA	NA
C.cajan_40611	1528.48	1306.57	1375.03	1761.38	1873.53	1906.06	NP_001238237.1/2.98379e-104/calmodulin [Glycine max] &gt;NP_001236711.1 calmodulin [Glycine max] &gt;NP_001242690.1 calmodulin-like [Glycine max] &gt;XP_003519492.1 PREDICTED: calmodulin [Glycine max] &gt;XP_003545473.1 PREDICTED: calmodulin [Glycine max] &gt;XP_003617142.1 EF hand calcium-binding family protein [Medicago truncatula] &gt;XP_004491196.1 PREDICTED: calmodulin [Cicer arietinum] &gt;…	P17928/1e-105/CALM_MEDSA Calmodulin OS=Medicago sativa OX=3879 GN=CAL1 PE=2 SV=2	atr:18426171/1.5e-78/calmodulin; K02183 calmodulin	K02183	At3g43810/2e-105/[T] KOG0027 Calmodulin and related proteins (EF-Hand superfamily)	molecular_function:GO:0005509//calcium ion binding;
C.cajan_09744	1502.42	1076.45	965.07	1092.33	1105.86	1033.48	XP_020212665.1/6.77115e-94/probable histone H2B.3 [Cajanus cajan] &gt;KYP70789.1 Histone H2B.4 [Cajanus cajan]	Q9ZUS0/1e-78/H2B4_ARATH Histone H2B.4 OS=Arabidopsis thaliana OX=3702 GN=At2g37470 PE=1 SV=3	ccaj:109797147/9.0e-65/probable histone H2B.3; K11252 histone H2B	K11252	At2g37470/4e-79/[B] KOG1744 Histone H2B	NA
C.cajan_48436	1464.62	847.84	935.61	1713.49	1543.2	1454.3	XP_020209707.1/0/probable xyloglucan endotransglucosylase/hydrolase protein 23 [Cajanus cajan] &gt;KYP78006.1 putative xyloglucan endotransglucosylase/hydrolase protein 23 [Cajanus cajan]	Q38910/4e-157/XTH23_ARATH Probable xyloglucan endotransglucosylase/hydrolase protein 23 OS=Arabidopsis thaliana OX=3702 GN=XTH23 PE=2 SV=1	ccaj:109794677/1.3e-166/probable xyloglucan endotransglucosylase/hydrolase protein 23; K14504 xyloglucan:xyloglucosyl transferase TCH4 [EC:2.4.1.207]	K14504	At4g25810/2e-157/[M] TWOG0096 Xyloglucan endotransglycosylase	biological_process:GO:0010411//xyloglucan metabolic process;GO:0042546//cell wall biogenesis;GO:0071555//cell wall organization;cellular_component:GO:0048046//apoplast;GO:0005618//cell wall;molecular_function:GO:0016762//xyloglucan:xyloglucosyl transferase activity;GO:0004553//hydrolase activity, hydrolyzing O-glycosyl compounds;
C.cajan_19463	1452.76	890.86	982.36	699.96	803.07	875.11	XP_020210509.1/0/uncharacterized protein LOC109795415 [Cajanus cajan] &gt;KYP75825.1 putative oxidoreductase C23D3.11 [Cajanus cajan]	G4N286/5e-43/RED1_MAGO7 Short-chain dehydrogenase RED1 OS=Magnaporthe oryzae (strain 70-15 / ATCC MYA-4617 / FGSC 8958) OX=242507 GN=RED1 PE=2 SV=1	vcn:VOLCADRAFT_55911/6.8e-59/hypothetical protein; K06123 1-acylglycerone phosphate reductase [EC:1.1.1.101]	K06123	At5g10050/2e-139/[Q] KOG1209 1-Acyl dihydroxyacetone phosphate reductase and related dehydrogenases	molecular_function:GO:0016491//oxidoreductase activity;
C.cajan_16467	1447.35	1211.42	1003.12	1152.14	1163.11	957.74	XP_020221408.1/1.56689e-94/60S ribosomal protein L23-like [Cajanus cajan]	P49690/6e-94/RL23_ARATH 60S ribosomal protein L23 OS=Arabidopsis thaliana OX=3702 GN=RPL23A PE=2 SV=3	ccaj:109804064/5.2e-73/60S ribosomal protein L23-like; K02894 large subunit ribosomal protein L23e	K02894	At1g04480/2e-94/[J] KOG0901 60S ribosomal protein L14/L17/L23	biological_process:GO:0006412//translation;cellular_component:GO:0005840//ribosome;GO:0022625//cytosolic large ribosomal subunit;molecular_function:GO:0003735//structural constituent of ribosome;GO:0070180//large ribosomal subunit rRNA binding;
C.cajan_28338	1440.84	1200.77	956.39	621.38	589.7	769.64	XP_020231443.1/2.6667e-103/uncharacterized protein LOC109811997 [Cajanus cajan] &gt;KYP51295.1 hypothetical protein KK1_026851 [Cajanus cajan]	NA	NA	0	NA	NA
C.cajan_06725	1427.05	770.06	1105.26	479.61	464.43	325.23	XP_020204737.1/9.74683e-66/indole-3-acetic acid-induced protein ARG2-like [Cajanus cajan] &gt;KYP74243.1 Indole-3-acetic acid-induced protein ARG2 [Cajanus cajan]	P32292/2e-45/ARG2_VIGRR Indole-3-acetic acid-induced protein ARG2 OS=Vigna radiata var. radiata OX=3916 GN=ARG2 PE=2 SV=1	NA	0	NA	biological_process:GO:0006950//response to stress;
C.cajan_08007	1395.96	1715.63	1595.44	1847.6	1702.39	1986.11	KYP75511.1/0/hypothetical protein KK1_008250 [Cajanus cajan]	NA	bna:111206440/1.2e-46/LOW QUALITY PROTEIN: mucin-2-like; K10955 mucin-2	K10955	NA	biological_process:GO:0009664//plant-type cell wall organization;molecular_function:GO:0005199//structural constituent of cell wall;
C.cajan_21749	1385.85	744.72	930.49	2014.08	2044.35	1912.71	XP_020215008.1/3.89321e-91/probable CCR4-associated factor 1 homolog 9 [Cajanus cajan] &gt;KYP68751.1 putative CCR4-associated factor 1 isogeny 11 [Cajanus cajan]	Q9FMS6/4e-67/CAF1K_ARATH Probable CCR4-associated factor 1 homolog 11 OS=Arabidopsis thaliana OX=3702 GN=CAF1-11 PE=2 SV=1	ccaj:109798938/4.1e-72/probable CCR4-associated factor 1 homolog 11; K12581 CCR4-NOT transcription complex subunit 7/8	K12581	At5g22250/2e-67/[A] KOG0304 mRNA deadenylase subunit	biological_process:GO:0043928//exonucleolytic nuclear-transcribed mRNA catabolic process involved in deadenylation-dependent decay;GO:0017148//negative regulation of translation;cellular_component:GO:0000932//P-body;GO:0030015//CCR4-NOT core complex;molecular_function:GO:0004535//poly(A)-specific ribonuclease activity;GO:0003676//nucleic acid binding;
C.cajan_21524	1321.73	1354.31	1391.7	874.13	844.21	983.38	KYP68529.1/3.06841e-115/hypothetical protein KK1_022158 [Cajanus cajan]	NA	NA	0	NA	NA
C.cajan_28941	1308.55	956.01	1109.04	1675.07	1823.58	1992.69	XP_020233788.1/1.19635e-162/zinc finger protein ZAT10-like [Cajanus cajan] &gt;KYP48679.1 Zinc finger protein 1 [Cajanus cajan]	Q96289/5e-58/ZAT10_ARATH Zinc finger protein ZAT10 OS=Arabidopsis thaliana OX=3702 GN=ZAT10 PE=2 SV=1	NA	0	At1g27730/2e-58/[R] KOG1721 FOG: Zn-finger	molecular_function:GO:0003676//nucleic acid binding;
C.cajan_46593	1284.21	1222.68	1101.18	804.14	844.73	719.92	XP_020208871.1/0/40S ribosomal protein S6-like [Cajanus cajan] &gt;KYP31588.1 40S ribosomal protein S6 [Cajanus cajan]	Q9M3V8/3e-170/RS6_ASPOF 40S ribosomal protein S6 OS=Asparagus officinalis OX=4686 GN=rps6 PE=2 SV=1	ccaj:109793808/4.3e-134/40S ribosomal protein S6-like; K02991 small subunit ribosomal protein S6e	K02991	At5g10360/2e-164/[J] KOG1646 40S ribosomal protein S6	biological_process:GO:0006412//translation;cellular_component:GO:0005840//ribosome;molecular_function:GO:0003735//structural constituent of ribosome;
C.cajan_36799	1281.69	1130.84	1184.28	1268.55	1300.19	1254.2	KYP37963.1/5.6258e-124/Calmodulin [Cajanus cajan]	P62162/4e-98/CALM_HORVU Calmodulin OS=Hordeum vulgare OX=4513 GN=CAM PE=2 SV=2	sita:101770095/2.3e-73/LOW QUALITY PROTEIN: family of serine hydrolases 3-like; K02183 calmodulin	K02183	At3g43810/4e-98/[T] KOG0027 Calmodulin and related proteins (EF-Hand superfamily)	biological_process:GO:0009846//pollen germination;GO:0009612//response to mechanical stimulus;GO:0030163//protein catabolic process;GO:0005513//detection of calcium ion;cellular_component:GO:0005634//nucleus;molecular_function:GO:0005509//calcium ion binding;
C.cajan_07302	1274.38	1024.71	1539.3	3036.74	2866.54	2681.12	XP_020232193.1/2.48208e-100/extensin-3-like [Cajanus cajan] &gt;KYP74812.1 hypothetical protein KK1_007505 [Cajanus cajan]	Q9FS16/7e-06/EXTN3_ARATH Extensin-3 OS=Arabidopsis thaliana OX=3702 GN=EXT3 PE=1 SV=3	NA	0	At1g21310/3e-06/[M] LSE0120 A Extensin and related proteins	NA
C.cajan_13804	1273.92	898.15	932.89	1081.83	1153.31	1298.06	XP_020224324.1/1.95042e-135/ethylene-responsive transcription factor 9-like [Cajanus cajan] &gt;KYP58805.1 Ethylene-responsive transcription factor 9 [Cajanus cajan]	Q9FE67/4e-49/ERF80_ARATH Ethylene-responsive transcription factor 9 OS=Arabidopsis thaliana OX=3702 GN=ERF9 PE=2 SV=1	ccaj:109806362/1.5e-102/ethylene-responsive transcription factor 9-like; K09286 EREBP-like factor	K09286	At5g44210/2e-49/[K] LSE0301 A AP2 domain transcription factor	biological_process:GO:0006351//transcription, DNA-templated;cellular_component:GO:0005634//nucleus;molecular_function:GO:0003677//DNA binding;GO:0003700//DNA binding transcription factor activity;
C.cajan_10837	1267.15	659.44	911.5	1138.06	1237.56	1063.93	XP_003521792.1/2.59002e-101/PREDICTED: eukaryotic translation initiation factor 1A [Glycine max] &gt;XP_003554744.1 PREDICTED: eukaryotic translation initiation factor 1A [Glycine max] &gt;XP_017437545.1 PREDICTED: eukaryotic translation initiation factor 1A [Vigna angularis] &gt;XP_020212345.1 eukaryotic translation initiation factor 1A [Cajanus cajan] &gt;KHN35352.1 Eukaryotic translation initi…	P56331/2e-94/IF1A_ONOVI Eukaryotic translation initiation factor 1A OS=Onobrychis viciifolia OX=3882 PE=2 SV=2	gsj:114400588/1.3e-77/eukaryotic translation initiation factor 1A; K03236 translation initiation factor 1A	K03236	At2g04520/3e-88/[J] KOG3403 Translation initiation factor 1A (eIF-1A)	molecular_function:GO:0003743//translation initiation factor activity;
C.cajan_18692	1261.54	976.29	998.67	1390.23	1406.54	1293.08	XP_020218855.1/1.14143e-81/thioredoxin H-type 1-like [Cajanus cajan] &gt;KYP64634.1 Thioredoxin H-type 1 [Cajanus cajan]	P29449/4e-57/TRXH1_TOBAC Thioredoxin H-type 1 OS=Nicotiana tabacum OX=4097 PE=2 SV=1	ccaj:109802060/2.7e-62/thioredoxin H-type 1-like; K03671 thioredoxin 1	K03671	At3g51030/6e-50/[O] KOG0907 Thioredoxin	biological_process:GO:0006662//glycerol ether metabolic process;GO:0045454//cell redox homeostasis;cellular_component:GO:0005623//cell;molecular_function:GO:0015035//protein disulfide oxidoreductase activity;
C.cajan_24732	1253.75	806.8	912.33	1279.37	1379.18	1541.39	XP_020230904.1/3.18216e-155/ethylene-responsive transcription factor 4 [Cajanus cajan] &gt;KYP51849.1 Ethylene-responsive transcription factor 4 [Cajanus cajan]	Q40477/1e-49/ERF4_TOBAC Ethylene-responsive transcription factor 4 OS=Nicotiana tabacum OX=4097 GN=ERF4 PE=1 SV=1	ccaj:109811544/4.4e-119/ethylene-responsive transcription factor 4; K09286 EREBP-like factor	K09286	At5g44210/5e-38/[K] LSE0301 A AP2 domain transcription factor	biological_process:GO:0006351//transcription, DNA-templated;cellular_component:GO:0005634//nucleus;molecular_function:GO:0003677//DNA binding;GO:0003700//DNA binding transcription factor activity;
C.cajan_11953	1236.51	1184.46	789.73	571.01	479.16	744.07	KYP66039.1/1.96399e-114/Non-symbiotic hemoglobin 1 [Cajanus cajan]	Q9FVL0/2e-97/HBL1_MEDSA Non-symbiotic hemoglobin 1 OS=Medicago sativa OX=3879 GN=MHB1 PE=2 SV=1	vun:114169707/1.7e-75/non-symbiotic hemoglobin 1; K21894 cytoglobin	K21894	At2g16060/1e-84/[R] LSE0500 A Non-symbiotic hemoglobin	molecular_function:GO:0046872//metal ion binding;GO:0020037//heme binding;GO:0005344//oxygen carrier activity;GO:0019825//oxygen binding;
C.cajan_13557	1230.95	850.23	792.4	869.56	808.16	850.83	XP_020223742.1/6.3348e-100/histone H2A [Cajanus cajan] &gt;KYP58559.1 Histone H2A [Cajanus cajan]	Q9M531/5e-84/H2A_EUPES Histone H2A OS=Euphorbia esula OX=3993 PE=2 SV=1	ccaj:109805885/4.7e-75/histone H2A; K11251 histone H2A	K11251	At5g02560/2e-82/[B] KOG1756 Histone 2A	cellular_component:GO:0005634//nucleus;GO:0000786//nucleosome;molecular_function:GO:0003677//DNA binding;GO:0046982//protein heterodimerization activity;
C.cajan_11998	1219.14	1014.19	1020	1439.98	1410.8	1301.36	KYP66083.1/1.10359e-78/Glycine-rich RNA-binding protein 7 [Cajanus cajan]	Q03250/4e-47/RBG7_ARATH Glycine-rich RNA-binding protein 7 OS=Arabidopsis thaliana OX=3702 GN=RBG7 PE=1 SV=1	gmx:112998378/3.7e-43/glycine-rich RNA-binding protein GRP1A-like; K13195 cold-inducible RNA-binding protein	K13195	At2g21660/2e-47/[R] KOG0118 FOG: RRM domain	NA
C.cajan_22949	1216.71	1066.58	1069.22	1012.75	1023.21	902.41	KYP61198.1/1.00227e-95/Uncharacterized protein C6C3.02c, partial [Cajanus cajan]	Q10307/1e-09/YD52_SCHPO Uncharacterized protein C6C3.02c OS=Schizosaccharomyces pombe (strain 972 / ATCC 24843) OX=284812 GN=SPAC6C3.02c PE=4 SV=1	vra:106765628/9.9e-64/uncharacterized protein C6C3.02c; K22759 coiled-coil-helix-coiled-coil-helix domain-containing protein 10	K22759	At5g09570/3e-50/[S] KOG4090 Uncharacterized conserved protein	NA
C.cajan_26784	1186.33	908.51	754.56	858.07	848.63	697.66	XP_020232468.1/2.03984e-93/60S ribosomal protein L27 [Cajanus cajan] &gt;KYP50265.1 60S ribosomal protein L27 [Cajanus cajan]	Q05462/6e-90/RL27_PEA 60S ribosomal protein L27 OS=Pisum sativum OX=3888 GN=RPL27 PE=2 SV=1	ccaj:109812817/2.0e-69/60S ribosomal protein L27; K02901 large subunit ribosomal protein L27e	K02901	At4g15000/1e-81/[J] KOG3418 60S ribosomal protein L27	biological_process:GO:0006412//translation;cellular_component:GO:0005840//ribosome;GO:0022625//cytosolic large ribosomal subunit;molecular_function:GO:0003735//structural constituent of ribosome;
C.cajan_44248	1182.39	1023.54	1264.38	157.67	149.17	209.94	KYP33164.1/0/Asparagine synthetase [glutamine-hydrolyzing] 1 [Cajanus cajan]	P49092/0.0/ASNS1_LOTJA Asparagine synthetase [glutamine-hydrolyzing] 1 OS=Lotus japonicus OX=34305 GN=AS1 PE=2 SV=2	ccaj:109792855/0.0e+00/asparagine synthetase [glutamine-hydrolyzing] 1; K01953 asparagine synthase (glutamine-hydrolysing) [EC:6.3.5.4]	K01953	At3g47340/0.0/[E] KOG0571 Asparagine synthase (glutamine-hydrolyzing)	biological_process:GO:0006541//glutamine metabolic process;GO:0006529//asparagine biosynthetic process;molecular_function:GO:0005524//ATP binding;GO:0004066//asparagine synthase (glutamine-hydrolyzing) activity;
C.cajan_08378	1133.8	875.17	1023.64	1134	855	964.5	KYP69435.1/7.86816e-57/Arabinogalactan peptide 14, partial [Cajanus cajan]	Q9LVC0/3e-09/AGP14_ARATH Arabinogalactan protein 14 OS=Arabidopsis thaliana OX=3702 GN=AGP14 PE=1 SV=1	NA	0	NA	cellular_component:GO:0016021//integral component of membrane;
C.cajan_40002	1116.56	1856	1335.67	1551.12	1241.79	1455.75	KYP36448.1/9.43485e-79/hypothetical protein KK1_042438, partial [Cajanus cajan]	Q8W453/1e-13/DIRL1_ARATH Putative lipid-transfer protein DIR1 OS=Arabidopsis thaliana OX=3702 GN=DIR1 PE=1 SV=1	NA	0	NA	NA
C.cajan_10164	1101.8	685.2	876.43	1004.11	893.53	960.7	XP_020213312.1/4.50045e-76/rapid alkalinization factor-like [Cajanus cajan] &gt;KYP71205.1 hypothetical protein KK1_010454 [Cajanus cajan]	Q8L9P8/1e-37/RLF33_ARATH Protein RALF-like 33 OS=Arabidopsis thaliana OX=3702 GN=RALFL33 PE=2 SV=1	NA	0	NA	biological_process:GO:0019722//calcium-mediated signaling;cellular_component:GO:0009506//plasmodesma;GO:0005622//intracellular;molecular_function:GO:0004871//signal transducer activity;
C.cajan_36184	1094.7	964.75	828.18	843.56	817.09	697.43	KYP39745.1/3.14604e-67/60S ribosomal protein L37-3, partial [Cajanus cajan]	Q8LEM8/2e-56/RL373_ARATH 60S ribosomal protein L37-3 OS=Arabidopsis thaliana OX=3702 GN=RPL37C PE=3 SV=1	ccaj:109788492/8.2e-47/60S ribosomal protein L37-3; K02922 large subunit ribosomal protein L37e	K02922	At1g52300/2e-56/[J] KOG3475 60S ribosomal protein L37	biological_process:GO:0006412//translation;cellular_component:GO:0005840//ribosome;molecular_function:GO:0046872//metal ion binding;GO:0003735//structural constituent of ribosome;GO:0019843//rRNA binding;
C.cajan_24267	1089.05	945.65	1054.64	967.55	955.37	972.62	KYP52927.1/3.59418e-80/Stress-associated endoplasmic reticulum protein 2 [Cajanus cajan]	Q6TAW2/4e-13/SERP2_MOUSE Stress-associated endoplasmic reticulum protein 2 OS=Mus musculus OX=10090 GN=Serp2 PE=3 SV=2	NA	0	At1g27350/3e-40/[S] KOG3491 Predicted membrane protein	NA
C.cajan_01493	1084.6	894.05	898.72	592.81	668.69	655.08	XP_020228275.1/2.17748e-79/protein translation factor SUI1 homolog 1-like [Cajanus cajan] &gt;XP_020228653.1 protein translation factor SUI1 homolog 1-like [Cajanus cajan] &gt;KYP55319.1 Protein translation factor SUI1 isogeny 1 [Cajanus cajan] &gt;KYP55320.1 Protein translation factor SUI1 isogeny 1 [Cajanus cajan]	P41568/3e-74/SUI11_ARATH Protein translation factor SUI1 homolog 1 OS=Arabidopsis thaliana OX=3702 GN=At4g27130 PE=1 SV=2	ccaj:109809389/7.9e-59/protein translation factor SUI1 homolog 1-like; K03113 translation initiation factor 1	K03113	At4g27130/1e-74/[J] KOG1770 Translation initiation factor 1 (eIF-1/SUI1)	molecular_function:GO:0003743//translation initiation factor activity;
C.cajan_47118	1079.63	729.85	811.93	742.58	700.54	903.04	XP_020209542.1/2.36762e-171/NDR1/HIN1-like protein 10 [Cajanus cajan] &gt;KYP77415.1 Putative syntaxin-24 [Cajanus cajan]	Q9SJ52/2e-65/NHL10_ARATH NDR1/HIN1-like protein 10 OS=Arabidopsis thaliana OX=3702 GN=NHL10 PE=2 SV=1	NA	0	At2g35980/8e-66/[V] LSE0414 A Harpin-induced protein involved in plant hypersensitive response and related proteins	biological_process:GO:0006952//defense response;cellular_component:GO:0009506//plasmodesma;GO:0016021//integral component of membrane;GO:0046658//anchored component of plasma membrane;molecular_function:GO:0004871//signal transducer activity;
C.cajan_16760	1059.11	705.19	630.36	1013.72	930.35	1202.1	XP_020221811.1/0/1-aminocyclopropane-1-carboxylate oxidase [Cajanus cajan] &gt;KYP62707.1 1-aminocyclopropane-1-carboxylate oxidase 3 [Cajanus cajan]	Q08507/0.0/ACCO3_PETHY 1-aminocyclopropane-1-carboxylate oxidase 3 OS=Petunia hybrida OX=4102 GN=ACO3 PE=3 SV=1	ccaj:109804404/1.9e-182/1-aminocyclopropane-1-carboxylate oxidase; K05933 aminocyclopropanecarboxylate oxidase [EC:1.14.17.4]	K05933	At1g05010/6e-177/[QR] KOG0143 Iron/ascorbate family oxidoreductases	molecular_function:GO:0046872//metal ion binding;GO:0016491//oxidoreductase activity;
BGI_novel_G001141	1057.7	1314.65	663.3	872.2	765.37	570.44	XP_020221637.1/3.05108e-112/major latex allergen Hev b 5 [Cajanus cajan]	Q39967/3e-18/ALL5_HEVBR Major latex allergen Hev b 5 OS=Hevea brasiliensis OX=3981 PE=1 SV=3	aip:107619078/3e-12/uncharacterized protein LOC107619078; K13095 splicing factor 1	K13095	7301246/4e-13/[S] KOG1181 FOG: Low-complexity	NA
C.cajan_29742	1040.14	883.61	869.07	976.2	1011.38	983.54	KYP47789.1/1.72555e-126/HMG1/2-like protein [Cajanus cajan]	P26585/6e-79/HMGL_SOYBN HMG1/2-like protein OS=Glycine max OX=3847 PE=2 SV=1	ccaj:109814609/2.2e-71/HMG1/2-like protein; K11296 high mobility group protein B3	K11296	At1g20690_2/1e-46/[R] KOG0381 HMG box-containing protein	cellular_component:GO:0005634//nucleus;molecular_function:GO:0003677//DNA binding;
C.cajan_17362	1020.72	1226.38	917.1	864.22	794.95	773.44	XP_020218808.1/0/elongation factor 1-alpha [Cajanus cajan] &gt;KYP63306.1 Elongation factor 1-alpha [Cajanus cajan]	O64937/0.0/EF1A_ORYSJ Elongation factor 1-alpha OS=Oryza sativa subsp. japonica OX=39947 GN=REFA1 PE=2 SV=2	ccaj:109802028/2.2e-261/elongation factor 1-alpha; K03231 elongation factor 1-alpha	K03231	At5g60390/0.0/[J] KOG0052 Translation elongation factor EF-1 alpha/Tu	cellular_component:GO:0005737//cytoplasm;molecular_function:GO:0003746//translation elongation factor activity;GO:0005525//GTP binding;GO:0003924//GTPase activity;
C.cajan_40979	1019.53	896.64	990.98	1287.45	1383.75	1276.3	XP_020206133.1/0/S-adenosylmethionine decarboxylase proenzyme [Cajanus cajan] &gt;KYP35635.1 S-adenosylmethionine decarboxylase proenzyme [Cajanus cajan]	Q9M4D8/0.0/DCAM_VICFA S-adenosylmethionine decarboxylase proenzyme OS=Vicia faba OX=3906 GN=SAMDC PE=2 SV=1	ccaj:109791274/2.3e-205/S-adenosylmethionine decarboxylase proenzyme; K01611 S-adenosylmethionine decarboxylase [EC:4.1.1.50]	K01611	At3g25570/2e-172/[T] KOG0788 S-adenosylmethionine decarboxylase	biological_process:GO:0006597//spermine biosynthetic process;GO:0006557//S-adenosylmethioninamine biosynthetic process;GO:0008295//spermidine biosynthetic process;cellular_component:GO:0005829//cytosol;molecular_function:GO:0004014//adenosylmethionine decarboxylase activity;
C.cajan_12532	1014.79	821.57	933.49	804.15	840.31	819.19	XP_020217395.1/1.35299e-110/SKP1-like protein 1A [Cajanus cajan] &gt;KYP66615.1 SKP1-like protein 1B [Cajanus cajan]	Q39255/1e-84/SKP1A_ARATH SKP1-like protein 1A OS=Arabidopsis thaliana OX=3702 GN=SKP1A PE=1 SV=1	ccaj:109800888/1.6e-81/SKP1-like protein 1A; K03094 S-phase kinase-associated protein 1	K03094	At1g75950/5e-85/[O] KOG1724 SCF ubiquitin ligase, Skp1 component	biological_process:GO:0006511//ubiquitin-dependent protein catabolic process;
C.cajan_07273	1011.2	898.73	673.59	750.97	754.39	684.62	XP_020206249.1/2.24377e-72/60S ribosomal protein L36-3-like [Cajanus cajan] &gt;KYP74784.1 60S ribosomal protein L36-3 [Cajanus cajan]	Q9LZ57/1e-57/RL363_ARATH 60S ribosomal protein L36-3 OS=Arabidopsis thaliana OX=3702 GN=RPL36C PE=3 SV=1	ccaj:109791363/7.4e-54/60S ribosomal protein L36-3-like; K02920 large subunit ribosomal protein L36e	K02920	At5g02450/6e-58/[J] KOG3452 60S ribosomal protein L36	biological_process:GO:0002181//cytoplasmic translation;GO:0006412//translation;cellular_component:GO:0005840//ribosome;GO:0022625//cytosolic large ribosomal subunit;molecular_function:GO:0003723//RNA binding;GO:0003735//structural constituent of ribosome;
C.cajan_10154	1010.13	878.17	664.45	808.53	807.36	671.69	XP_020212327.1/6.57946e-77/60S ribosomal protein L35a-3 [Cajanus cajan] &gt;KYP71195.1 60S ribosomal protein L35a-3 [Cajanus cajan]	Q9C912/4e-71/R35A3_ARATH 60S ribosomal protein L35a-3 OS=Arabidopsis thaliana OX=3702 GN=RPL35AC PE=3 SV=1	ccaj:109796892/4.1e-60/60S ribosomal protein L35a-3; K02917 large subunit ribosomal protein L35Ae	K02917	At1g74270/2e-71/[J] KOG0887 60S ribosomal protein L35A/L37	biological_process:GO:0006412//translation;cellular_component:GO:0005840//ribosome;molecular_function:GO:0003735//structural constituent of ribosome;
C.cajan_17096	988.05	531.63	644.44	1353.28	1314.03	1360.69	XP_020221528.1/7.82955e-76/lysine-rich arabinogalactan protein 19-like [Cajanus cajan] &gt;KYP63040.1 hypothetical protein KK1_017604 [Cajanus cajan]	NA	NA	0	NA	NA
C.cajan_03978	971.79	1291.57	953.38	845.71	818.1	752.98	KYP57794.1/0/Sucrose synthase [Cajanus cajan]	P13708/0.0/SUS_SOYBN Sucrose synthase OS=Glycine max OX=3847 GN=SS PE=1 SV=2	ccaj:109809843/0.0e+00/sucrose synthase; K00695 sucrose synthase [EC:2.4.1.13]	K00695	At3g43190/0.0/[M] KOG0853 Glycosyltransferase	biological_process:GO:0009877//nodulation;GO:0005985//sucrose metabolic process;molecular_function:GO:0016157//sucrose synthase activity;
C.cajan_29645	970.6	1267.01	910.13	756.09	702.34	673.58	XP_020237174.1/0/elongation factor 1-alpha-like [Cajanus cajan] &gt;KYP44989.1 Elongation factor 1-alpha [Cajanus cajan]	O49169/0.0/EF1A_MANES Elongation factor 1-alpha OS=Manihot esculenta OX=3983 GN=EF1 PE=3 SV=1	ccaj:109816538/2.2e-261/elongation factor 1-alpha-like; K03231 elongation factor 1-alpha	K03231	At5g60390/0.0/[J] KOG0052 Translation elongation factor EF-1 alpha/Tu	cellular_component:GO:0005737//cytoplasm;molecular_function:GO:0003746//translation elongation factor activity;GO:0005525//GTP binding;GO:0003924//GTPase activity;
C.cajan_39168	970.31	853.19	757.36	622.05	676.37	488.09	XP_020202781.1/3.68765e-130/uclacyanin-3-like [Cajanus cajan] &gt;KYP39781.1 Uclacyanin-2 [Cajanus cajan]	O82081/2e-32/UCC1_ARATH Uclacyanin 1 OS=Arabidopsis thaliana OX=3702 GN=UCC1 PE=1 SV=1	NA	0	At2g32300/9e-33/[S] LSE0042 A Uncharacterized plastocyanin-like protein, probably non-copper-binding	cellular_component:GO:0016021//integral component of membrane;GO:0046658//anchored component of plasma membrane;molecular_function:GO:0009055//electron transfer activity;
C.cajan_23209	969.11	683.61	690.57	883.24	945.71	807.35	XP_020215860.1/8.2708e-46/mitochondrial import receptor subunit TOM7-1-like [Cajanus cajan] &gt;KYP67546.1 hypothetical protein KK1_023889 [Cajanus cajan]	O82067/2e-23/TOM7A_SOLTU Mitochondrial import receptor subunit TOM7-1 OS=Solanum tuberosum OX=4113 GN=TOM7-1 PE=3 SV=3	ccaj:109799667/3.1e-32/mitochondrial import receptor subunit TOM7-1-like; K17771 mitochondrial import receptor subunit TOM7	K17771	NA	biological_process:GO:0030150//protein import into mitochondrial matrix;cellular_component:GO:0005742//mitochondrial outer membrane translocase complex;
C.cajan_06784	968.33	954.77	732.76	785.98	713.33	637.09	XP_020223034.1/1.03647e-132/60S ribosomal protein L18 [Cajanus cajan] &gt;KYP74302.1 60S ribosomal protein L18-2 [Cajanus cajan]	P42791/1e-114/RL182_ARATH 60S ribosomal protein L18-2 OS=Arabidopsis thaliana OX=3702 GN=RPL18B PE=1 SV=2	ccaj:109805385/3.4e-99/60S ribosomal protein L18; K02883 large subunit ribosomal protein L18e	K02883	At3g05590/4e-115/[J] KOG1714 60s ribosomal protein L18	biological_process:GO:0006412//translation;cellular_component:GO:0022625//cytosolic large ribosomal subunit;molecular_function:GO:0003723//RNA binding;GO:0003735//structural constituent of ribosome;
C.cajan_16624	967.57	809.08	843.96	869.17	930.87	856.34	XP_020221929.1/5.91738e-100/actin-depolymerizing factor 2-like [Cajanus cajan]	Q9FVI1/9e-84/ADF2_PETHY Actin-depolymerizing factor 2 OS=Petunia hybrida OX=4102 GN=ADF2 PE=2 SV=1	ccaj:109804501/4.8e-74/actin-depolymerizing factor 2-like; K05765 cofilin	K05765	At3g46010/1e-79/[Z] KOG1735 Actin depolymerizing factor	biological_process:GO:0030042//actin filament depolymerization;cellular_component:GO:0015629//actin cytoskeleton;molecular_function:GO:0003779//actin binding;
C.cajan_08488	965.81	706.7	718.82	1273.31	1249.42	1004.08	KYP69545.1/5.14696e-50/Glyceraldehyde-3-phosphate dehydrogenase, cytosolic [Cajanus cajan]	P09094/2e-40/G3PC_TOBAC Glyceraldehyde-3-phosphate dehydrogenase, cytosolic (Fragment) OS=Nicotiana tabacum OX=4097 GN=GAPC PE=2 SV=1	ccaj:109797918/1.2e-34/glyceraldehyde-3-phosphate dehydrogenase, cytosolic-like; K00134 glyceraldehyde 3-phosphate dehydrogenase [EC:1.2.1.12]	K00134	At3g04120/3e-39/[G] KOG0657 Glyceraldehyde 3-phosphate dehydrogenase	NA
C.cajan_09224	957.66	666.42	751.44	829.7	932.65	973.18	XP_020214006.1/1.21946e-98/uncharacterized protein LOC109798171 [Cajanus cajan] &gt;KYP70272.1 hypothetical protein KK1_009484 [Cajanus cajan]	NA	NA	0	NA	cellular_component:GO:0016021//integral component of membrane;
C.cajan_04423	956.71	766	1131.72	869.08	914.99	811.31	XP_020227853.1/0/peroxidase 42 [Cajanus cajan]	Q9SB81/0.0/PER42_ARATH Peroxidase 42 OS=Arabidopsis thaliana OX=3702 GN=PER42 PE=1 SV=2	ccaj:109809043/9.4e-176/peroxidase 42; K00430 peroxidase [EC:1.11.1.7]	K00430	At4g21960/0.0/[R] TWOG0189 Peroxidase	biological_process:GO:0006979//response to oxidative stress;GO:0009664//plant-type cell wall organization;GO:0042744//hydrogen peroxide catabolic process;cellular_component:GO:0009506//plasmodesma;GO:0009505//plant-type cell wall;GO:0005576//extracellular region;molecular_function:GO:0020037//heme binding;GO:0046872//metal ion binding;GO:0004601//peroxidase activity;
C.cajan_47885	951.99	796.12	715.34	628.96	675.42	584.16	XP_020208504.1/0/peroxidase 12-like [Cajanus cajan] &gt;KYP32169.1 Peroxidase 12 [Cajanus cajan]	Q96520/9e-97/PER12_ARATH Peroxidase 12 OS=Arabidopsis thaliana OX=3702 GN=PER12 PE=1 SV=1	ccaj:109793443/2.0e-201/peroxidase 12-like; K00430 peroxidase [EC:1.11.1.7]	K00430	At1g71695/4e-97/[R] TWOG0189 Peroxidase	biological_process:GO:0006979//response to oxidative stress;GO:0009664//plant-type cell wall organization;GO:0042744//hydrogen peroxide catabolic process;cellular_component:GO:0009506//plasmodesma;GO:0009505//plant-type cell wall;GO:0005576//extracellular region;molecular_function:GO:0020037//heme binding;GO:0046872//metal ion binding;GO:0004601//peroxidase activity;
C.cajan_04537	950.13	891.04	848.38	569.81	642.39	687.2	XP_020236304.1/0/dnaJ protein homolog 1-like [Cajanus cajan] &gt;XP_020236311.1 dnaJ protein homolog 1-like [Cajanus cajan] &gt;KYP72071.1 DnaJ protein isogeny [Cajanus cajan]	Q0JB88/0.0/DJA6_ORYSJ Chaperone protein dnaJ A6 OS=Oryza sativa subsp. japonica OX=39947 GN=DJA6 PE=1 SV=1	ccaj:109815896/4.2e-246/dnaJ protein homolog 1-like; K09503 DnaJ homolog subfamily A member 2	K09503	At3g44110/0.0/[O] KOG0712 Molecular chaperone (DnaJ superfamily)	biological_process:GO:0006457//protein folding;GO:0009408//response to heat;molecular_function:GO:0046872//metal ion binding;GO:0005524//ATP binding;GO:0051082//unfolded protein binding;GO:0031072//heat shock protein binding;
C.cajan_13073	949.17	1065.36	1145.98	751.18	724.54	856.61	KYP67154.1/6.08927e-154/Aquaporin TIP2-3 [Cajanus cajan]	Q9FGL2/1e-107/TIP23_ARATH Aquaporin TIP2-3 OS=Arabidopsis thaliana OX=3702 GN=TIP2-3 PE=1 SV=1	ccaj:109801218/2.9e-113/probable aquaporin TIP-type RB7-18C; K09873 aquaporin TIP	K09873	At5g47450/6e-108/[G] KOG0223 Aquaporin (major intrinsic protein family)	cellular_component:GO:0016021//integral component of membrane;molecular_function:GO:0005215//transporter activity;
C.cajan_42816	935.33	1033.54	1539.24	307.29	397.41	505.53	XP_020206787.1/2.39499e-153/high-affinity nitrate transporter 3.1 [Cajanus cajan] &gt;KYP34813.1 hypothetical protein KK1_044187 [Cajanus cajan]	Q9FGS5/7e-70/NRT31_ARATH High-affinity nitrate transporter 3.1 OS=Arabidopsis thaliana OX=3702 GN=NRT3.1 PE=1 SV=1	NA	0	NA	biological_process:GO:0010167//response to nitrate;GO:0015706//nitrate transport;cellular_component:GO:0016021//integral component of membrane;
C.cajan_24265	931.77	801.16	805.96	762.67	752.92	731.27	XP_020229868.1/3.78782e-88/nuclear transport factor 2-like [Cajanus cajan] &gt;KYP52925.1 Nuclear transport factor 2 [Cajanus cajan]	Q9C7F5/1e-75/NTF2B_ARATH Nuclear transport factor 2B OS=Arabidopsis thaliana OX=3702 GN=NTF2B PE=1 SV=1	aly:ARALYDRAFT_334448/3.3e-34/T23J18.22; K12669 oligosaccharyltransferase complex subunit gamma	K12669	At1g27970/6e-76/[U] KOG2104 Nuclear transport factor 2	biological_process:GO:0006810//transport;cellular_component:GO:0005622//intracellular;
C.cajan_05454	921.82	681.66	881.41	809.72	795.86	763.52	NP_001235384.1/9.16148e-108/uncharacterized protein LOC100499741 [Glycine max] &gt;XP_002325633.1 ubiquitin conjugating-like enzyme family protein [Populus trichocarpa] &gt;XP_003519294.1 PREDICTED: ubiquitin-conjugating enzyme E2-17 kDa [Glycine max] &gt;XP_006371680.1 hypothetical protein POPTR_0019s15200g [Populus trichocarpa] &gt;XP_006371681.1 hypothetical protein POPTR_0019s15200g [Populus …	P35135/5e-108/UBC4_SOLLC Ubiquitin-conjugating enzyme E2-17 kDa OS=Solanum lycopersicum OX=4081 PE=2 SV=1	pmum:103338499/1.2e-83/ubiquitin-conjugating enzyme E2-17 kDa; K06689 ubiquitin-conjugating enzyme E2 D [EC:2.3.2.23]	K06689	At5g41700/9e-108/[O] KOG0417 Ubiquitin-protein ligase	molecular_function:GO:0005524//ATP binding;
C.cajan_10649	907.92	1061.76	1258.78	850.13	707.97	863.85	XP_020210822.1/5.9361e-155/rhicadhesin receptor-like [Cajanus cajan] &gt;KYP71689.1 Rhicadhesin receptor [Cajanus cajan]	Q9S8P4/2e-108/RHRE_PEA Rhicadhesin receptor OS=Pisum sativum OX=3888 GN=GER1 PE=1 SV=2	NA	0	At3g62020/2e-106/[V] LSE0346 A Germin/oxalate oxidase	biological_process:GO:0010497//plasmodesmata-mediated intercellular transport;GO:2000280//regulation of root development;cellular_component:GO:0009506//plasmodesma;GO:0005618//cell wall;GO:0005576//extracellular region;molecular_function:GO:0045735//nutrient reservoir activity;GO:0030145//manganese ion binding;
C.cajan_17989	904.77	789.06	818.33	1158.98	1167.76	1278.85	XP_020218864.1/3.17334e-114/eukaryotic translation initiation factor 5A [Cajanus cajan] &gt;KYP63933.1 Eukaryotic translation initiation factor 5A [Cajanus cajan]	Q9AXJ4/3e-110/IF5A_MANES Eukaryotic translation initiation factor 5A OS=Manihot esculenta OX=3983 PE=2 SV=2	ccaj:109802067/3.0e-88/eukaryotic translation initiation factor 5A; K03263 translation initiation factor 5A	K03263	At1g13950/7e-102/[J] KOG3271 Translation initiation factor 5A (eIF-5A)	biological_process:GO:0006452//translational frameshifting;GO:0045905//positive regulation of translational termination;GO:0045901//positive regulation of translational elongation;molecular_function:GO:0043022//ribosome binding;GO:0003743//translation initiation factor activity;GO:0003746//translation elongation factor activity;
C.cajan_00569	899.88	806.01	838.58	802.88	824.17	899	XP_020226381.1/0/ethylene-responsive transcription factor RAP2-12-like isoform X1 [Cajanus cajan] &gt;KYP54400.1 Ethylene-responsive transcription factor RAP2-2 [Cajanus cajan]	Q9LUM4/4e-63/RAP22_ARATH Ethylene-responsive transcription factor RAP2-2 OS=Arabidopsis thaliana OX=3702 GN=RAP2-2 PE=1 SV=2	ccaj:109808007/2.0e-218/ethylene-responsive transcription factor RAP2-12-like isoform X1; K09286 EREBP-like factor	K09286	At1g53910/1e-62/[K] LSE0301 A AP2 domain transcription factor	biological_process:GO:0006351//transcription, DNA-templated;cellular_component:GO:0005634//nucleus;molecular_function:GO:0003677//DNA binding;GO:0003700//DNA binding transcription factor activity;
C.cajan_19651	897.02	625.15	610.01	876.92	870.92	1021.19	XP_020216712.1/0/U-box domain-containing protein 21-like [Cajanus cajan] &gt;KYP76010.1 U-box domain-containing protein 21 [Cajanus cajan]	Q5PNY6/2e-123/PUB21_ARATH U-box domain-containing protein 21 OS=Arabidopsis thaliana OX=3702 GN=PUB21 PE=2 SV=1	smo:SELMODRAFT_61948/1.4e-23/hypothetical protein; K08332 vacuolar protein 8	K08332	At5g37490/7e-124/[R] LSE0497 A U-box protein	NA
C.cajan_05222	893.18	767.93	672.16	764.73	773.28	643.99	KYP72751.1/1.02019e-84/60S ribosomal protein L10 [Cajanus cajan]	Q9SPB3/2e-77/RL10_VITRI 60S ribosomal protein L10 OS=Vitis riparia OX=96939 GN=RPL10 PE=2 SV=1	ccaj:109818227/1.0e-64/60S ribosomal protein L10; K02866 large subunit ribosomal protein L10e	K02866	At1g26910/7e-70/[J] KOG0857 60s ribosomal protein L10	NA
C.cajan_37923	891.85	677.47	683.2	679.74	665.2	775.28	XP_020203411.1/1.85466e-41/NADH dehydrogenase [ubiquinone] 1 alpha subcomplex subunit 1 [Cajanus cajan] &gt;KYP39078.1 hypothetical protein KK1_039632 [Cajanus cajan]	Q9C9Z5/1e-31/NDUA1_ARATH NADH dehydrogenase [ubiquinone] 1 alpha subcomplex subunit 1 OS=Arabidopsis thaliana OX=3702 GN=At3g08610 PE=3 SV=1	ccaj:109788958/1.8e-31/NADH dehydrogenase [ubiquinone] 1 alpha subcomplex subunit 1; K03945 NADH dehydrogenase (ubiquinone) 1 alpha subcomplex subunit 1	K03945	NA	cellular_component:GO:0016021//integral component of membrane;
C.cajan_39685	886.11	805.9	663.43	794.95	804.99	696.98	KYP77965.1/3.00687e-128/Ubiquitin [Cajanus cajan]	P49636/5e-86/RL40_NICSY Ubiquitin-60S ribosomal protein L40 OS=Nicotiana sylvestris OX=4096 GN=UBICEP52-7 PE=2 SV=2	psom:113338281/4.2e-62/ubiquitin-60S ribosomal protein L40; K02927 large subunit ribosomal protein L40e	K02927	At3g52590/5e-86/[J] KOG0003 Ubiquitin/60s ribosomal protein L40 fusion	NA
C.cajan_25702	881.5	590.96	765.65	627.35	701.32	679.38	XP_020229917.1/0/ethylene-responsive transcription factor RAP2-4 [Cajanus cajan] &gt;KYP52842.1 Ethylene-responsive transcription factor RAP2-4 [Cajanus cajan]	Q8H1E4/1e-92/RAP24_ARATH Ethylene-responsive transcription factor RAP2-4 OS=Arabidopsis thaliana OX=3702 GN=RAP2-4 PE=1 SV=1	ccaj:109810772/8.2e-189/ethylene-responsive transcription factor RAP2-4; K09286 EREBP-like factor	K09286	At1g78080/4e-93/[K] LSE0301 A AP2 domain transcription factor	biological_process:GO:0006351//transcription, DNA-templated;cellular_component:GO:0005634//nucleus;molecular_function:GO:0003677//DNA binding;GO:0003700//DNA binding transcription factor activity;
C.cajan_44454	881.37	513.54	587.41	1954.49	2057.27	1831.83	XP_020206173.1/6.18332e-64/uncharacterized protein LOC109791301 [Cajanus cajan] &gt;KYP35617.1 hypothetical protein KK1_043338 [Cajanus cajan]	NA	NA	0	NA	NA
C.cajan_01649	880.69	853.21	746.82	763.49	755.15	720.13	XP_020228782.1/2.45961e-116/eukaryotic translation initiation factor 5A-2-like [Cajanus cajan] &gt;KYP55475.1 Eukaryotic translation initiation factor 5A-2 [Cajanus cajan]	P24922/1e-111/IF5A2_NICPL Eukaryotic translation initiation factor 5A-2 OS=Nicotiana plumbaginifolia OX=4092 GN=EIF-5A2 PE=2 SV=1	ccaj:109809794/7.9e-89/eukaryotic translation initiation factor 5A-2-like; K03263 translation initiation factor 5A	K03263	At1g13950/9e-104/[J] KOG3271 Translation initiation factor 5A (eIF-5A)	biological_process:GO:0006452//translational frameshifting;GO:0045905//positive regulation of translational termination;GO:0045901//positive regulation of translational elongation;molecular_function:GO:0043022//ribosome binding;GO:0003743//translation initiation factor activity;GO:0003746//translation elongation factor activity;
C.cajan_34023	867.78	1010.11	1091.75	637.2	611.76	881.86	KYP40356.1/6.69163e-71/hypothetical protein KK1_038316, partial [Cajanus cajan]	NA	NA	0	NA	NA
C.cajan_13433	859.37	834.66	749.8	621.4	586.11	523.01	KYP58438.1/0/Fructokinase-2 [Cajanus cajan]	Q42896/0.0/SCRK2_SOLLC Fructokinase-2 OS=Solanum lycopersicum OX=4081 GN=FRK2 PE=2 SV=2	ccaj:109805581/4.1e-174/fructokinase-2; K00847 fructokinase [EC:2.7.1.4]	K00847	At3g59480/0.0/[G] KOG2855 Ribokinase	molecular_function:GO:0016301//kinase activity;GO:0016773//phosphotransferase activity, alcohol group as acceptor;
C.cajan_32114	854.58	893.55	625.9	654.92	641.43	563.53	XP_020237777.1/7.32412e-175/60S ribosomal protein L7-4 [Cajanus cajan] &gt;XP_020237779.1 60S ribosomal protein L7-4 [Cajanus cajan] &gt;KYP44357.1 60S ribosomal protein L7-4 [Cajanus cajan]	Q9LHP1/1e-156/RL74_ARATH 60S ribosomal protein L7-4 OS=Arabidopsis thaliana OX=3702 GN=RPL7D PE=2 SV=1	ccaj:109816996/3.4e-131/60S ribosomal protein L7-4; K02937 large subunit ribosomal protein L7e	K02937	At3g13580/5e-157/[J] KOG3184 60S ribosomal protein L7	biological_process:GO:0002181//cytoplasmic translation;GO:0000463//maturation of LSU-rRNA from tricistronic rRNA transcript (SSU-rRNA, 5.8S rRNA, LSU-rRNA);cellular_component:GO:0022625//cytosolic large ribosomal subunit;molecular_function:GO:0003723//RNA binding;GO:0003735//structural constituent of ribosome;
C.cajan_12801	853.71	555.51	698.56	432.79	565.54	569.19	KYP66882.1/1.50624e-130/Histone H1 [Cajanus cajan]	P40267/9e-60/H1_SOLPN Histone H1 OS=Solanum pennellii OX=28526 PE=2 SV=1	ccaj:109800977/5.0e-85/LOW QUALITY PROTEIN: histone H1-like; K11275 histone H1/5	K11275	CE04443/1e-07/[B] KOG4012 Histone H1	biological_process:GO:0006334//nucleosome assembly;cellular_component:GO:0005634//nucleus;GO:0000786//nucleosome;molecular_function:GO:0003677//DNA binding;
C.cajan_24605	852.09	680.16	640.4	649.06	656.24	549.25	XP_020230689.1/2.26693e-107/40S ribosomal protein S15-4 [Cajanus cajan] &gt;KYP52121.1 40S ribosomal protein S15 [Cajanus cajan]	P31674/2e-99/RS15_ORYSJ 40S ribosomal protein S15 OS=Oryza sativa subsp. japonica OX=39947 GN=RPS15 PE=2 SV=2	ccaj:109811367/5.8e-81/40S ribosomal protein S15-4; K02958 small subunit ribosomal protein S15e	K02958	At5g09510/5e-94/[J] KOG0898 40S ribosomal protein S15	biological_process:GO:0006412//translation;cellular_component:GO:0015935//small ribosomal subunit;molecular_function:GO:0003723//RNA binding;GO:0003735//structural constituent of ribosome;
C.cajan_40312	851.16	886.24	670.21	821.8	781.46	747.39	XP_020205493.1/0/fructose-bisphosphate aldolase, cytoplasmic isozyme [Cajanus cajan] &gt;KYP36521.1 Fructose-bisphosphate aldolase, cytoplasmic isozyme [Cajanus cajan]	O65735/0.0/ALF_CICAR Fructose-bisphosphate aldolase, cytoplasmic isozyme OS=Cicer arietinum OX=3827 GN=ALDC PE=2 SV=1	ccaj:109790705/1.2e-201/fructose-bisphosphate aldolase, cytoplasmic isozyme; K01623 fructose-bisphosphate aldolase, class I [EC:4.1.2.13]	K01623	At2g36460/0.0/[G] KOG1557 Fructose-biphosphate aldolase	biological_process:GO:0006096//glycolytic process;molecular_function:GO:0004332//fructose-bisphosphate aldolase activity;
C.cajan_13534	847.19	1005.33	782.18	1282.47	1289.62	1338.04	XP_020224749.1/0/triosephosphate isomerase, cytosolic [Cajanus cajan] &gt;KYP58537.1 Triosephosphate isomerase, cytosolic [Cajanus cajan]	P48495/1e-158/TPIS_PETHY Triosephosphate isomerase, cytosolic OS=Petunia hybrida OX=4102 GN=TPIP1 PE=2 SV=1	ccaj:109806686/5.2e-143/triosephosphate isomerase, cytosolic; K01803 triosephosphate isomerase (TIM) [EC:5.3.1.1]	K01803	At3g55440/3e-156/[G] KOG1643 Triosephosphate isomerase	biological_process:GO:0006096//glycolytic process;molecular_function:GO:0004807//triose-phosphate isomerase activity;
C.cajan_06051	846.35	663.7	638.32	744.61	752.43	693.97	XP_020240092.1/1.02444e-34/small acidic protein 1 [Cajanus cajan] &gt;KYP73575.1 hypothetical protein KK1_006218 [Cajanus cajan]	Q1ECS0/4e-07/SMAP2_ARATH Small acidic protein 2 OS=Arabidopsis thaliana OX=3702 GN=SMAP2 PE=2 SV=1	NA	0	NA	NA
C.cajan_04661	843.3	1183.36	1016.55	870.63	696.88	705.62	XP_020204622.1/1.11592e-49/14 kDa proline-rich protein DC2.15-like [Cajanus cajan]	Q39176/7e-40/ERLI1_ARATH Lipid transfer protein EARLI 1 OS=Arabidopsis thaliana OX=3702 GN=EARLI1 PE=1 SV=1	bvg:104906049/1.1e-14/ubiquitin carboxyl-terminal hydrolase 36; K11855 ubiquitin carboxyl-terminal hydrolase 36/42 [EC:3.4.19.12]	K11855	At1g62510/2e-44/[R] LSE0121 A AAI domain	NA
C.cajan_05283	841.68	959.01	640.87	614.4	625.8	498.97	XP_012081549.1/4.27321e-92/40S ribosomal protein S15a-1 [Jatropha curcas]	P42798/4e-92/R15A1_ARATH 40S ribosomal protein S15a-1 OS=Arabidopsis thaliana OX=3702 GN=RPS15AA PE=2 SV=2	pxb:103948382/3.9e-70/40S ribosomal protein S15a-1; K02957 small subunit ribosomal protein S15Ae	K02957	At5g59850/2e-92/[J] KOG1754 40S ribosomal protein S15/S22	biological_process:GO:0006412//translation;cellular_component:GO:0005840//ribosome;GO:0022627//cytosolic small ribosomal subunit;molecular_function:GO:0003735//structural constituent of ribosome;
C.cajan_47755	837.62	685.86	787.93	890.15	909.5	1068.38	XP_020209873.1/1.3208e-165/2-hydroxyisoflavanone synthase-like, partial [Cajanus cajan] &gt;KYP77547.1 Licodione synthase, partial [Cajanus cajan]	Q9SWR5/1e-144/C93C1_SOYBN 2-hydroxyisoflavanone synthase OS=Glycine max OX=3847 GN=IFS2 PE=2 SV=1	ccaj:109791295/8.4e-129/2-hydroxyisoflavanone synthase; K13257 2-hydroxyisoflavanone synthase [EC:1.14.14.87]	K13257	At5g07990/2e-60/[Q] KOG0156 Cytochrome P450 CYP2 subfamily	molecular_function:GO:0016705//oxidoreductase activity, acting on paired donors, with incorporation or reduction of molecular oxygen;GO:0020037//heme binding;GO:0005506//iron ion binding;GO:0004497//monooxygenase activity;
C.cajan_05538	835.77	761.6	770.73	956.18	1042.63	1157.34	KYP73066.1/0/Zinc finger CCCH domain-containing protein 29 [Cajanus cajan]	Q9XEE6/0.0/C3H29_ARATH Zinc finger CCCH domain-containing protein 29 OS=Arabidopsis thaliana OX=3702 GN=At2g40140 PE=1 SV=1	pop:7490324/5.1e-235/zinc finger CCCH domain-containing protein 29; K23048 RING finger protein unkempt	K23048	At2g40140/0.0/[R] KOG1595 CCCH-type Zn-finger protein	molecular_function:GO:0046872//metal ion binding;
C.cajan_28253	832.79	734.68	854.02	873.9	907.29	1029.67	XP_020232889.1/5.30018e-73/ethylene-responsive transcription factor ERF105-like [Cajanus cajan]	Q8VY90/6e-17/EF105_ARATH Ethylene-responsive transcription factor ERF105 OS=Arabidopsis thaliana OX=3702 GN=ERF105 PE=2 SV=1	ccaj:109813165/6.5e-55/ethylene-responsive transcription factor ERF105-like; K09286 EREBP-like factor	K09286	At5g61600/6e-13/[K] LSE0301 A AP2 domain transcription factor	biological_process:GO:0006351//transcription, DNA-templated;cellular_component:GO:0005634//nucleus;molecular_function:GO:0003677//DNA binding;GO:0003700//DNA binding transcription factor activity;
C.cajan_21794	832.49	818.51	822.68	949.62	946.58	1082.86	KYP68796.1/0/Patellin-3 [Cajanus cajan]	Q56Z59/0.0/PATL3_ARATH Patellin-3 OS=Arabidopsis thaliana OX=3702 GN=PATL3 PE=1 SV=2	ccaj:109798879/3.9e-197/patellin-3-like; K19996 phosphatidylinositol transfer protein SFH5	K19996	At1g72160/0.0/[I] KOG1471 Phosphatidylinositol transfer protein SEC14 and related proteins	cellular_component:GO:0005622//intracellular;GO:0016021//integral component of membrane;molecular_function:GO:0005215//transporter activity;
C.cajan_13567	830.94	827.59	658.97	729.78	593.1	650.32	XP_020224089.1/6.98582e-34/uncharacterized protein LOC109806127 [Cajanus cajan] &gt;KYP58569.1 hypothetical protein KK1_013983 [Cajanus cajan]	P80497/6e-08/ATPY_SOLTU ATP synthase 6 kDa subunit, mitochondrial (Fragment) OS=Solanum tuberosum OX=4113 PE=1 SV=1	NA	0	NA	cellular_component:GO:0016021//integral component of membrane;
C.cajan_16937	829.09	764.37	602.77	658.04	635.56	540.86	KYP62881.1/4.68115e-108/60S ribosomal protein L18a-2 [Cajanus cajan]	P51418/4e-102/R18A2_ARATH 60S ribosomal protein L18a-2 OS=Arabidopsis thaliana OX=3702 GN=RPL18AB PE=1 SV=2	ccaj:109804435/1.2e-81/60S ribosomal protein L18a; K02882 large subunit ribosomal protein L18Ae	K02882	At2g34480/2e-102/[J] KOG0829 60S ribosomal protein L18A	biological_process:GO:0006412//translation;cellular_component:GO:0022625//cytosolic large ribosomal subunit;molecular_function:GO:0003723//RNA binding;GO:0003735//structural constituent of ribosome;
C.cajan_10153	819.14	582.38	907.74	422.7	500.96	457.08	XP_020212188.1/1.86502e-78/dormancy-associated protein homolog 3-like isoform X2 [Cajanus cajan] &gt;KYP71194.1 hypothetical protein KK1_010442 [Cajanus cajan]	Q8LD26/2e-49/DRMH3_ARATH Dormancy-associated protein homolog 3 OS=Arabidopsis thaliana OX=3702 GN=At1g56220 PE=1 SV=1	NA	0	NA	NA
C.cajan_25484	812.08	591.4	756.8	734.06	889.92	804.03	XP_020230601.1/5.35134e-69/small ubiquitin-related modifier 1 [Cajanus cajan] &gt;KYP52177.1 Ubiquitin-like protein SMT3 [Cajanus cajan]	Q9FLP6/2e-58/SUMO2_ARATH Small ubiquitin-related modifier 2 OS=Arabidopsis thaliana OX=3702 GN=SUMO2 PE=1 SV=1	ccaj:109811311/2.6e-50/small ubiquitin-related modifier 1; K12160 small ubiquitin-related modifier	K12160	At5g55160/7e-59/[O] KOG1769 Ubiquitin-like proteins	biological_process:GO:0016925//protein sumoylation;cellular_component:GO:0005634//nucleus;molecular_function:GO:0031386//protein tag;
C.cajan_29265	810.37	631.22	450	587.57	555.19	482.52	ACG30677.1/2.25401e-67/histone H4 [Zea mays]	P0CG89/1e-67/H4_SOYBN Histone H4 OS=Glycine max OX=3847 PE=3 SV=1	psom:113334228/4.7e-50/histone H4; K11254 histone H4	K11254	At5g59970/5e-68/[B] KOG3467 Histone H4	NA
C.cajan_01538	810.09	772.38	549.23	616.42	633.14	530.98	KYP55364.1/0/40S ribosomal protein S30 [Cajanus cajan]	Q9FGK9/0.0/MAG5_ARATH Protein transport protein SEC16A homolog OS=Arabidopsis thaliana OX=3702 GN=MAG5 PE=1 SV=1	ccaj:109807655/0.0e+00/protein transport protein SEC16B homolog; K20353 COPII coat assembly protein SEC16	K20353	At5g47480/0.0/[K] KOG1913 Regucalcin gene promoter region-related protein (RGPR)	biological_process:GO:0048208//COPII vesicle coating;GO:0015031//protein transport;cellular_component:GO:0005783//endoplasmic reticulum;GO:0000139//Golgi membrane;
C.cajan_04086	806.83	635.79	536.58	615.56	655.52	559.3	XP_003529537.1/1.33202e-30/PREDICTED: 60S ribosomal protein L29-1 [Glycine max] &gt;XP_003533197.1 PREDICTED: 60S ribosomal protein L29-1 [Glycine max] &gt;XP_003550578.1 PREDICTED: 60S ribosomal protein L29-1 [Glycine max] &gt;XP_020208104.1 60S ribosomal protein L29-1 [Cajanus cajan] &gt;XP_020228391.1 60S ribosomal protein L29-1 [Cajanus cajan] &gt;XP_021608152.1 60S ribosomal protein L29-1 [M…	Q84WM0/3e-28/RL292_ARATH 60S ribosomal protein L29-2 OS=Arabidopsis thaliana OX=3702 GN=RPL29B PE=3 SV=2	hbr:110633024/1.8e-22/60S ribosomal protein L29-1; K02905 large subunit ribosomal protein L29e	K02905	At3g06680/1e-28/[J] KOG3504 60S ribosomal protein L29	biological_process:GO:0002181//cytoplasmic translation;GO:0006412//translation;cellular_component:GO:0005840//ribosome;GO:0022625//cytosolic large ribosomal subunit;molecular_function:GO:0003735//structural constituent of ribosome;
C.cajan_31213	805.27	705.73	596.96	604.37	625.72	541.54	XP_003549666.1/1.22532e-143/PREDICTED: 40S ribosomal protein S9-2 [Glycine max] &gt;XP_020227021.1 40S ribosomal protein S9-2 [Cajanus cajan] &gt;KHN18541.1 40S ribosomal protein S9-2 [Glycine soja] &gt;KHN48678.1 40S ribosomal protein S9-2 [Glycine soja] &gt;KRH03454.1 hypothetical protein GLYMA_17G098600 [Glycine max] &gt;KRH56926.1 hypothetical protein GLYMA_05G028000 [Glycine max] &gt;KYP4789…	Q9FLF0/1e-125/RS92_ARATH 40S ribosomal protein S9-2 OS=Arabidopsis thaliana OX=3702 GN=RPS9C PE=1 SV=1	ccaj:109808429/3.9e-106/40S ribosomal protein S9-2; K02997 small subunit ribosomal protein S9e	K02997	At5g39850/4e-126/[J] KOG3301 Ribosomal protein S4	biological_process:GO:0006412//translation;GO:0045903//positive regulation of translational fidelity;cellular_component:GO:0022627//cytosolic small ribosomal subunit;GO:0015935//small ribosomal subunit;molecular_function:GO:0003735//structural constituent of ribosome;GO:0019843//rRNA binding;
C.cajan_15408	804.34	760.49	767.18	708.38	817.14	764.1	XP_020221396.1/2.93198e-46/uncharacterized protein LOC109804055 [Cajanus cajan] &gt;KYP61365.1 hypothetical protein KK1_015852 [Cajanus cajan]	NA	NA	0	NA	cellular_component:GO:0016021//integral component of membrane;
C.cajan_33142	801.7	716.66	858.63	610.02	674.72	837.3	KYP46543.1/0/Cysteine proteinase 15A [Cajanus cajan]	P25804/0.0/CYSP_PEA Cysteine proteinase 15A OS=Pisum sativum OX=3888 PE=2 SV=1	ccaj:109815499/2.4e-193/LOW QUALITY PROTEIN: cysteine proteinase 15A-like; K01373 cathepsin F [EC:3.4.22.41]	K01373	At4g39090/3e-179/[O] KOG1542 Cysteine proteinase Cathepsin F	biological_process:GO:0051603//proteolysis involved in cellular protein catabolic process;cellular_component:GO:0005615//extracellular space;GO:0005764//lysosome;molecular_function:GO:0004197//cysteine-type endopeptidase activity;
C.cajan_21939	797.35	470.36	625.85	355.7	398.54	454.74	XP_020215305.1/4.4911e-109/phytohormone-binding protein-like [Cajanus cajan] &gt;KYP68941.1 Major pollen allergen Bet v 1-A [Cajanus cajan]	A0A1S3THR8/4e-90/PHBP_VIGRR Phytohormone-binding protein CSBP OS=Vigna radiata var. radiata OX=3916 GN=CSBP PE=1 SV=1	NA	0	At5g45870/3e-07/[S] LSE0385 A Uncharacterized protein	biological_process:GO:0006952//defense response;GO:0009607//response to biotic stimulus;
C.cajan_17162	796.25	676.54	591.83	642.24	688.76	565.47	KYP63106.1/1.91539e-70/60S ribosomal protein L44, partial [Cajanus cajan]	Q96499/4e-70/RL44_GOSHI 60S ribosomal protein L44 OS=Gossypium hirsutum OX=3635 GN=RPL44 PE=3 SV=3	gab:108478075/2.9e-55/60S ribosomal protein L44-like; K02929 large subunit ribosomal protein L44e	K02929	At4g14320/4e-66/[J] KOG3464 60S ribosomal protein L44	NA
C.cajan_12422	794.17	721.5	764.38	885.44	902.86	890.62	XP_020217462.1/1.30854e-61/acyl-CoA-binding protein isoform X2 [Cajanus cajan] &gt;KYP66505.1 Acyl-CoA-binding protein [Cajanus cajan]	O04066/2e-49/ACBP_RICCO Acyl-CoA-binding protein OS=Ricinus communis OX=3988 PE=3 SV=1	ccaj:109800935/4.8e-43/acyl-CoA-binding protein isoform X1; K08762 diazepam-binding inhibitor (GABA receptor modulator, acyl-CoA-binding protein)	K08762	At1g31812/3e-44/[I] KOG0817 Acyl-CoA-binding protein	biological_process:GO:0006869//lipid transport;GO:0050826//response to freezing;GO:0001666//response to hypoxia;cellular_component:GO:0005829//cytosol;GO:0005886//plasma membrane;molecular_function:GO:0031210//phosphatidylcholine binding;GO:0000062//fatty-acyl-CoA binding;
C.cajan_07205	793.98	903.67	721.18	622.18	595.01	596.35	XP_020225415.1/0/elongation factor 1-alpha-like [Cajanus cajan] &gt;KYP74718.1 Elongation factor 1-alpha [Cajanus cajan]	O64937/0.0/EF1A_ORYSJ Elongation factor 1-alpha OS=Oryza sativa subsp. japonica OX=39947 GN=REFA1 PE=2 SV=2	ccaj:109807303/9.8e-262/elongation factor 1-alpha-like; K03231 elongation factor 1-alpha	K03231	At5g60390/0.0/[J] KOG0052 Translation elongation factor EF-1 alpha/Tu	cellular_component:GO:0005737//cytoplasm;molecular_function:GO:0003746//translation elongation factor activity;GO:0005525//GTP binding;GO:0003924//GTPase activity;
C.cajan_10845	793.31	638.42	757.9	558.4	570.08	590.88	NP_001235332.1/1.34202e-107/uncharacterized protein LOC100305945 [Glycine max] &gt;XP_002299494.1 ubiquitin conjugating-like enzyme family protein [Populus trichocarpa] &gt;XP_002274274.1 PREDICTED: ubiquitin-conjugating enzyme E2-17 kDa [Vitis vinifera] &gt;XP_002267153.1 PREDICTED: ubiquitin-conjugating enzyme E2-17 kDa [Vitis vinifera] &gt;XP_003626535.1 ubiquitin-conjugating enzyme E2 [Medica…	P35135/3e-107/UBC4_SOLLC Ubiquitin-conjugating enzyme E2-17 kDa OS=Solanum lycopersicum OX=4081 PE=2 SV=1	psom:113339284/4.2e-84/ubiquitin-conjugating enzyme E2-17 kDa; K06689 ubiquitin-conjugating enzyme E2 D [EC:2.3.2.23]	K06689	At5g53300/1e-106/[O] KOG0417 Ubiquitin-protein ligase	molecular_function:GO:0005524//ATP binding;
C.cajan_31004	790.92	511.23	673.8	729.66	808.36	723.14	NP_001336846.1/2.3241e-46/ubiquitin-like protein [Glycine max] &gt;XP_004502239.1 PREDICTED: ubiquitin-like protein 5 [Cicer arietinum] &gt;XP_006594516.1 PREDICTED: ubiquitin-like protein 5 [Glycine max] &gt;XP_007147946.1 hypothetical protein PHAVU_006G167900g [Phaseolus vulgaris] &gt;XP_011089291.1 ubiquitin-like protein 5 [Sesamum indicum] &gt;XP_012827921.1 PREDICTED: ubiquitin-like protein …	Q9FGZ9/1e-46/UBL5_ARATH Ubiquitin-like protein 5 OS=Arabidopsis thaliana OX=3702 GN=UBL5 PE=3 SV=1	sind:105170292/3.6e-36/ubiquitin-like protein 5; K13113 ubiquitin-like protein 5	K13113	At5g42300/5e-47/[O] KOG3493 Ubiquitin-like protein	biological_process:GO:0000398//mRNA splicing, via spliceosome;GO:0006464//cellular protein modification process;cellular_component:GO:0005634//nucleus;GO:0005737//cytoplasm;molecular_function:GO:0031386//protein tag;
C.cajan_10790	789.34	769.11	586.22	492.29	525.12	424.54	XP_020210999.1/1.57295e-94/40S ribosomal protein S24-1 [Cajanus cajan] &gt;KYP71828.1 40S ribosomal protein S24-2 [Cajanus cajan]	Q8LC83/7e-84/RS242_ARATH 40S ribosomal protein S24-2 OS=Arabidopsis thaliana OX=3702 GN=RPS24B PE=2 SV=2	ccaj:109795852/5.1e-68/40S ribosomal protein S24-1; K02974 small subunit ribosomal protein S24e	K02974	At5g28060/3e-84/[J] KOG3424 40S ribosomal protein S24	biological_process:GO:0000462//maturation of SSU-rRNA from tricistronic rRNA transcript (SSU-rRNA, 5.8S rRNA, LSU-rRNA);GO:0006412//translation;cellular_component:GO:0005840//ribosome;GO:0022627//cytosolic small ribosomal subunit;molecular_function:GO:0003735//structural constituent of ribosome;
C.cajan_27949	784.79	717.05	738.13	643.14	636.5	571.4	XP_020232818.1/0/heat shock cognate protein 80-like [Cajanus cajan] &gt;KYP49760.1 Heat shock cognate protein 80 [Cajanus cajan]	P36181/0.0/HSP80_SOLLC Heat shock cognate protein 80 OS=Solanum lycopersicum OX=4081 GN=HSC80 PE=2 SV=1	ccaj:109813107/0.0e+00/heat shock cognate protein 80-like; K04079 molecular chaperone HtpG	K04079	At5g56000/0.0/[O] KOG0019 Molecular chaperone (HSP90 family)	biological_process:GO:0006457//protein folding;GO:0006950//response to stress;molecular_function:GO:0005524//ATP binding;GO:0051082//unfolded protein binding;
C.cajan_12879	784.49	729.15	900.44	660.29	738	760.32	XP_020218175.1/1.14252e-114/peroxiredoxin-2B-like [Cajanus cajan] &gt;KYP66960.1 Peroxiredoxin-2B [Cajanus cajan]	Q9XEX2/8e-94/PRX2B_ARATH Peroxiredoxin-2B OS=Arabidopsis thaliana OX=3702 GN=PRXIIB PE=1 SV=1	ath:AT1G60740/7.8e-68/Thioredoxin superfamily protein; K03386 peroxiredoxin (alkyl hydroperoxide reductase subunit C) [EC:1.11.1.15]	K03386	At1g65980/3e-94/[O] KOG0541 Alkyl hydroperoxide reductase/peroxiredoxin	biological_process:GO:0045454//cell redox homeostasis;cellular_component:GO:0005623//cell;molecular_function:GO:0016491//oxidoreductase activity;
C.cajan_33461	781.02	707.58	667.37	1274.35	1295.21	1293.81	XP_020239403.1/1.50166e-106/nucleoside diphosphate kinase 1 [Cajanus cajan] &gt;KYP42472.1 Nucleoside diphosphate kinase 1 [Cajanus cajan]	Q39839/3e-104/NDK1_SOYBN Nucleoside diphosphate kinase 1 OS=Glycine max OX=3847 PE=2 SV=1	ccaj:109818369/3.0e-82/nucleoside diphosphate kinase 1; K00940 nucleoside-diphosphate kinase [EC:2.7.4.6]	K00940	At4g09320/3e-93/[F] KOG0888 Nucleoside diphosphate kinase	NA
C.cajan_15541	772.42	630.54	500.86	626.5	608.28	503.92	XP_020221407.1/1.24731e-102/40S ribosomal protein S16-like [Cajanus cajan] &gt;KYP61496.1 40S ribosomal protein S16 [Cajanus cajan]	P46293/7e-95/RS16_GOSHI 40S ribosomal protein S16 OS=Gossypium hirsutum OX=3635 GN=RPS16 PE=2 SV=1	ccaj:109804063/2.6e-78/40S ribosomal protein S16-like; K02960 small subunit ribosomal protein S16e	K02960	At2g09990/2e-94/[J] KOG1753 40S ribosomal protein S16	biological_process:GO:0006412//translation;cellular_component:GO:0005840//ribosome;molecular_function:GO:0003735//structural constituent of ribosome;
C.cajan_21264	769.95	535.28	579.03	632	746.65	654.37	XP_020214540.1/1.09968e-110/bZIP transcription factor 11-like [Cajanus cajan] &gt;KYP68273.1 Ocs element-binding factor 1 [Cajanus cajan]	C0Z2L5/7e-52/BZP44_ARATH bZIP transcription factor 44 OS=Arabidopsis thaliana OX=3702 GN=BZIP44 PE=1 SV=1	NA	0	At1g75390/2e-52/[KR] LSE0037 A R2R3-type MYB transcription factors/VIP1, involved in Agrobacterium VirE2 nuclear import and infectivity	molecular_function:GO:0003700//DNA binding transcription factor activity;
C.cajan_36153	767.63	677.07	634.65	661.06	651.52	588.22	XP_020237738.1/0/14-3-3-like protein isoform X1 [Cajanus cajan] &gt;KYP44394.1 14-3-3-like protein [Cajanus cajan]	P46266/0.0/1433_PEA 14-3-3-like protein OS=Pisum sativum OX=3888 PE=2 SV=1	ccaj:109816968/3.6e-139/14-3-3-like protein isoform X1; K06630 14-3-3 protein epsilon	K06630	At1g78300/1e-171/[O] KOG0841 Multifunctional chaperone (14-3-3 family)	molecular_function:GO:0019904//protein domain specific binding;
C.cajan_22752	762.05	823.41	705.36	745.12	758.28	766.72	XP_020222526.1/0/malate dehydrogenase, cytoplasmic [Cajanus cajan] &gt;KYP61001.1 Malate dehydrogenase, cytoplasmic [Cajanus cajan]	O48905/0.0/MDHC_MEDSA Malate dehydrogenase, cytoplasmic OS=Medicago sativa OX=3879 GN=CMDH PE=2 SV=1	ccaj:109805010/4.2e-185/malate dehydrogenase, cytoplasmic; K00025 malate dehydrogenase [EC:1.1.1.37]	K00025	At1g04410/0.0/[C] KOG1496 Malate dehydrogenase	NA
C.cajan_12239	761.87	483.38	559.3	1016.31	1081.94	1090.13	XP_020216972.1/0/mitochondrial uncoupling protein 5 [Cajanus cajan] &gt;KYP66324.1 hypothetical protein KK1_012612 [Cajanus cajan]	Q9SJY5/6e-171/PUMP5_ARATH Mitochondrial uncoupling protein 5 OS=Arabidopsis thaliana OX=3702 GN=PUMP5 PE=2 SV=1	ccaj:109800601/6.0e-173/mitochondrial uncoupling protein 5; K15104 solute carrier family 25 (mitochondrial oxoglutarate transporter), member 11	K15104	At2g22500/3e-171/[C] KOG0759 Mitochondrial oxoglutarate/malate carrier proteins	biological_process:GO:0055085//transmembrane transport;GO:0006839//mitochondrial transport;cellular_component:GO:0016021//integral component of membrane;GO:0031966//mitochondrial membrane;
C.cajan_12184	761.74	586.26	639.53	862.47	830.82	726.59	KYP66269.1/4.90272e-110/Ubiquitin-conjugating enzyme E2 10, partial [Cajanus cajan]	P35133/2e-107/UBC10_ARATH Ubiquitin-conjugating enzyme E2 10 OS=Arabidopsis thaliana OX=3702 GN=UBC10 PE=1 SV=1	gsj:114415514/2.5e-84/ubiquitin-conjugating enzyme E2 10; K06689 ubiquitin-conjugating enzyme E2 D [EC:2.3.2.23]	K06689	At5g53300/8e-108/[O] KOG0417 Ubiquitin-protein ligase	molecular_function:GO:0005524//ATP binding;
C.cajan_44089	756.74	561.88	518.45	590.04	570.37	487.54	KYP32630.1/1.24092e-99/40S ribosomal protein S17-2, partial [Cajanus cajan]	Q9SJ36/1e-74/RS172_ARATH 40S ribosomal protein S17-2 OS=Arabidopsis thaliana OX=3702 GN=RPS17B PE=2 SV=3	ccaj:109793167/1.6e-69/40S ribosomal protein S17-2-like; K02962 small subunit ribosomal protein S17e	K02962	At2g04390/1e-74/[J] KOG0187 40S ribosomal protein S17	biological_process:GO:0000028//ribosomal small subunit assembly;GO:0006412//translation;cellular_component:GO:0022627//cytosolic small ribosomal subunit;molecular_function:GO:0003735//structural constituent of ribosome;
C.cajan_35452	753.21	670.14	568.61	593.14	602.79	507.36	NP_001236341.1/1.97293e-73/uncharacterized protein LOC100499810 [Glycine max] &gt;XP_003522908.1 PREDICTED: 40S ribosomal protein S25 [Glycine max] &gt;XP_014493202.1 PREDICTED: 40S ribosomal protein S25 [Vigna radiata var. radiata] &gt;XP_014499948.1 PREDICTED: 40S ribosomal protein S25 [Vigna radiata var. radiata] &gt;XP_017432311.1 PREDICTED: 40S ribosomal protein S25 [Vigna angularis] &gt;XP_…	Q9SIK2/2e-55/RS252_ARATH 40S ribosomal protein S25-2 OS=Arabidopsis thaliana OX=3702 GN=RPS25B PE=3 SV=1	ccaj:109800767/1.7e-50/40S ribosomal protein S25; K02975 small subunit ribosomal protein S25e	K02975	At2g21580/9e-56/[J] KOG1767 40S ribosomal protein S25	cellular_component:GO:0005840//ribosome;
C.cajan_15579	751.83	677.58	559.96	576.13	545.46	441.97	KYP61534.1/8.27721e-107/40S ribosomal protein S15, partial [Cajanus cajan]	P31674/2e-98/RS15_ORYSJ 40S ribosomal protein S15 OS=Oryza sativa subsp. japonica OX=39947 GN=RPS15 PE=2 SV=2	ccaj:109803662/7.5e-81/40S ribosomal protein S15-4-like; K02958 small subunit ribosomal protein S15e	K02958	At5g09510/6e-92/[J] KOG0898 40S ribosomal protein S15	biological_process:GO:0006412//translation;cellular_component:GO:0015935//small ribosomal subunit;molecular_function:GO:0003723//RNA binding;GO:0003735//structural constituent of ribosome;
C.cajan_44138	748.11	456.38	559.42	370.52	301.54	312.24	KYP34623.1/5.42829e-80/Copper transport protein ATOX1 [Cajanus cajan]	Q94BT9/3e-32/ATOX1_ARATH Copper transport protein ATX1 OS=Arabidopsis thaliana OX=3702 GN=ATX1 PE=1 SV=2	ccaj:109791983/7.5e-52/copper transport protein CCH-like; K07213 copper chaperone	K07213	At1g66240/2e-32/[P] KOG1603 Copper chaperone	biological_process:GO:0030001//metal ion transport;GO:0046916//cellular transition metal ion homeostasis;cellular_component:GO:0005737//cytoplasm;molecular_function:GO:0046872//metal ion binding;GO:0046914//transition metal ion binding;
C.cajan_23155	748.01	690.82	734.8	783.67	713.79	708.92	XP_020215580.1/1.65019e-93/profilin-1 [Cajanus cajan] &gt;KYP67492.1 Profilin-1 [Cajanus cajan]	P49231/3e-89/PROF1_PHAVU Profilin-1 OS=Phaseolus vulgaris OX=3885 PE=1 SV=1	ccaj:109799432/2.2e-73/profilin-1; K05759 profilin	K05759	At5g56600/7e-78/[Z] KOG1755 Profilin	cellular_component:GO:0005856//cytoskeleton;molecular_function:GO:0003779//actin binding;
C.cajan_34914	745.5	571.36	540.85	635.86	541.42	559.12	XP_020202874.1/1.05949e-42/NADH dehydrogenase [ubiquinone] 1 beta subcomplex subunit 2 [Cajanus cajan] &gt;KYP39652.1 hypothetical protein KK1_039011 [Cajanus cajan]	Q8LDK3/2e-26/NDUB2_ARATH NADH dehydrogenase [ubiquinone] 1 beta subcomplex subunit 2 OS=Arabidopsis thaliana OX=3702 GN=At1g76200 PE=3 SV=1	NA	0	NA	NA
C.cajan_24475	743.37	623.99	500.47	567.36	565.53	466.29	XP_020230398.1/3.22013e-101/60S ribosomal protein L26-1 [Cajanus cajan] &gt;KYP52386.1 60S ribosomal protein L26-1 [Cajanus cajan]	P51414/4e-90/RL261_ARATH 60S ribosomal protein L26-1 OS=Arabidopsis thaliana OX=3702 GN=RPL26A PE=2 SV=2	ccaj:109811153/3.9e-74/60S ribosomal protein L26-1; K02898 large subunit ribosomal protein L26e	K02898	At3g49910/2e-90/[J] KOG3401 60S ribosomal protein L26	biological_process:GO:0006412//translation;GO:0002181//cytoplasmic translation;GO:0042273//ribosomal large subunit biogenesis;cellular_component:GO:0015934//large ribosomal subunit;GO:0022625//cytosolic large ribosomal subunit;molecular_function:GO:0003723//RNA binding;GO:0003735//structural constituent of ribosome;
C.cajan_26934	742.93	524.96	626.42	636.09	662.88	865.44	XP_020233880.1/1.26505e-164/NDR1/HIN1-like protein 10 [Cajanus cajan] &gt;KYP48566.1 Putative syntaxin-24 [Cajanus cajan]	Q9SJ52/1e-70/NHL10_ARATH NDR1/HIN1-like protein 10 OS=Arabidopsis thaliana OX=3702 GN=NHL10 PE=2 SV=1	NA	0	At2g35980/6e-71/[V] LSE0414 A Harpin-induced protein involved in plant hypersensitive response and related proteins	cellular_component:GO:0016021//integral component of membrane;
C.cajan_06665	742.56	553.4	506.77	571.79	587.78	527.74	XP_020237839.1/4.10848e-82/60S ribosomal protein L22-2 [Cajanus cajan] &gt;KYP74185.1 60S ribosomal protein L22-2 [Cajanus cajan]	Q9M9W1/2e-63/RL222_ARATH 60S ribosomal protein L22-2 OS=Arabidopsis thaliana OX=3702 GN=RPL22B PE=2 SV=1	vra:106771030/1.3e-59/60S ribosomal protein L22-2; K02891 large subunit ribosomal protein L22e	K02891	At3g05560/8e-64/[J] KOG3434 60S ribosomal protein L22	biological_process:GO:0006412//translation;GO:0002181//cytoplasmic translation;cellular_component:GO:0005840//ribosome;GO:0022625//cytosolic large ribosomal subunit;molecular_function:GO:0003723//RNA binding;GO:0003735//structural constituent of ribosome;
C.cajan_24288	742.08	712.08	548.1	597.05	587.69	474.04	XP_003531190.1/1.23804e-133/PREDICTED: 60S ribosomal protein L17-2-like [Glycine max] &gt;XP_020229875.1 60S ribosomal protein L17-2 [Cajanus cajan] &gt;KHN12396.1 60S ribosomal protein L17-2 [Glycine soja] &gt;KRH42660.1 hypothetical protein GLYMA_08G103700 [Glycine max] &gt;KYP52948.1 60S ribosomal protein L17-2 [Cajanus cajan]	P51413/1e-116/RL172_ARATH 60S ribosomal protein L17-2 OS=Arabidopsis thaliana OX=3702 GN=RPL17B PE=2 SV=2	gsj:114421982/1.1e-97/60S ribosomal protein L17-2-like; K02880 large subunit ribosomal protein L17e	K02880	At1g67430/5e-117/[J] KOG3353 60S ribosomal protein L22	biological_process:GO:0006412//translation;cellular_component:GO:0015934//large ribosomal subunit;molecular_function:GO:0003735//structural constituent of ribosome;
C.cajan_07743	735.03	810.06	679.95	720.83	679.3	591.57	XP_020235303.1/0/tubulin alpha-4 chain [Cajanus cajan] &gt;KYP75249.1 Tubulin alpha-4 chain [Cajanus cajan]	Q6VAF9/0.0/TBA4_GOSHI Tubulin alpha-4 chain OS=Gossypium hirsutum OX=3635 PE=2 SV=1	ccaj:109815109/1.9e-265/tubulin alpha-4 chain; K07374 tubulin alpha	K07374	At1g50010/0.0/[Z] KOG1376 Alpha tubulin	biological_process:GO:0007017//microtubule-based process;cellular_component:GO:0005874//microtubule;GO:0005737//cytoplasm;molecular_function:GO:0005200//structural constituent of cytoskeleton;GO:0005525//GTP binding;GO:0003924//GTPase activity;
C.cajan_01391	735	433.81	498.43	672.59	663.02	647.59	XP_020227368.1/0/RING-H2 finger protein ATL2-like [Cajanus cajan] &gt;KYP55218.1 RING-H2 finger protein ATL3F [Cajanus cajan]	Q8L9T5/2e-66/ATL2_ARATH RING-H2 finger protein ATL2 OS=Arabidopsis thaliana OX=3702 GN=ATL2 PE=2 SV=2	mesc:110631239/7.8e-31/RING-H2 finger protein ATL40-like; K19038 E3 ubiquitin-protein ligase ATL41 [EC:2.3.2.27]	K19038	Hs10800417/3e-08/[R] KOG0804 Cytoplasmic Zn-finger protein BRAP2 (BRCA1 associated protein)	cellular_component:GO:0016021//integral component of membrane;
C.cajan_11056	733.34	722.47	735.19	665.51	782.05	783.36	XP_020217678.1/2.25227e-144/aquaporin TIP4-1 [Cajanus cajan]	O82316/2e-104/TIP41_ARATH Aquaporin TIP4-1 OS=Arabidopsis thaliana OX=3702 GN=TIP4-1 PE=2 SV=1	ccaj:109801099/5.1e-112/aquaporin TIP4-1; K09873 aquaporin TIP	K09873	At2g25810/7e-105/[G] KOG0223 Aquaporin (major intrinsic protein family)	cellular_component:GO:0016021//integral component of membrane;molecular_function:GO:0005215//transporter activity;
C.cajan_18215	732.78	539.63	594.13	548.07	527.31	484.32	XP_020219200.1/5.07326e-70/uncharacterized protein LOC109802301 [Cajanus cajan] &gt;KYP64159.1 hypothetical protein KK1_018749 [Cajanus cajan]	Q9M8S0/1e-53/MBS1_ARATH Protein METHYLENE BLUE SENSITIVITY 1 OS=Arabidopsis thaliana OX=3702 GN=MBS1 PE=2 SV=1	NA	0	NA	NA
C.cajan_08271	732.6	677.21	693.9	875.47	920.46	972.13	XP_020212927.1/0/B2 protein-like [Cajanus cajan] &gt;KYP69328.1 B2 protein [Cajanus cajan]	P37707/6e-97/B2_DAUCA B2 protein OS=Daucus carota OX=4039 PE=2 SV=1	zju:107413921/5.3e-24/LOW QUALITY PROTEIN: uncharacterized protein LOC107413921; K15046 influenza virus NS1A-binding protein	K15046	At5g42050/4e-98/[S] LSE0448 A Uncharacterized protein	NA
C.cajan_01097	731.53	630.51	637.1	701.18	749.31	660.5	KYP54925.1/3.64376e-141/ADP-ribosylation factor 2 [Cajanus cajan]	P51823/4e-133/ARF2_ORYSJ ADP-ribosylation factor 2 OS=Oryza sativa subsp. japonica OX=39947 GN=ARF PE=2 SV=2	spen:107016263/8.3e-101/ADP-ribosylation factor isoform X1; K07937 ADP-ribosylation factor 1	K07937	At1g10630/5e-133/[U] KOG0070 GTP-binding ADP-ribosylation factor Arf1	NA
C.cajan_06680	731.02	668.66	679.89	935.29	877.38	1349.99	XP_020239515.1/1.56596e-111/universal stress protein PHOS34-like isoform X2 [Cajanus cajan] &gt;KYP74199.1 Uncharacterized protein MJ0531 family [Cajanus cajan]	Q8LGG8/2e-10/USPAL_ARATH Universal stress protein A-like protein OS=Arabidopsis thaliana OX=3702 GN=At3g01520 PE=1 SV=2	NA	0	At2g47710/8e-72/[T] TWOG0093 FOG: USPA domain	biological_process:GO:0006950//response to stress;
C.cajan_16325	730.89	528.37	515.44	604.46	623.51	494.44	XP_020221176.1/1.28147e-60/uncharacterized protein LOC109803911 [Cajanus cajan] &gt;KYP62275.1 hypothetical protein KK1_016802 [Cajanus cajan]	NA	NA	0	NA	NA
C.cajan_16162	726.92	534.58	340.47	452.42	456.47	452.7	XP_020221919.1/3.18796e-28/arabinogalactan peptide 21-like [Cajanus cajan] &gt;KYP62113.1 Arabinogalactan peptide 14 [Cajanus cajan]	Q9LVC0/9e-11/AGP14_ARATH Arabinogalactan protein 14 OS=Arabidopsis thaliana OX=3702 GN=AGP14 PE=1 SV=1	NA	0	NA	cellular_component:GO:0016021//integral component of membrane;
C.cajan_09368	726.11	418.04	549.05	1053.57	1082.97	1139.14	XP_020210754.1/2.85362e-171/zinc finger protein ZAT10-like [Cajanus cajan] &gt;KYP70416.1 Zinc finger protein 1 [Cajanus cajan]	Q96289/2e-66/ZAT10_ARATH Zinc finger protein ZAT10 OS=Arabidopsis thaliana OX=3702 GN=ZAT10 PE=2 SV=1	fve:101303190/2.3e-12/zinc finger protein ZAT4-like; K22534 PR domain zinc finger protein 5	K22534	At1g27730/1e-66/[R] KOG1721 FOG: Zn-finger	biological_process:GO:0010200//response to chitin;cellular_component:GO:0005634//nucleus;molecular_function:GO:0003676//nucleic acid binding;
C.cajan_08423	725.02	564.67	479.64	613.84	593.45	493.34	KYP69480.1/1.22851e-89/40S ribosomal protein S26-1, partial [Cajanus cajan]	P49206/2e-67/RS261_ARATH 40S ribosomal protein S26-1 OS=Arabidopsis thaliana OX=3702 GN=RPS26A PE=2 SV=2	var:108330785/4.8e-68/40S ribosomal protein S26-2-like; K02976 small subunit ribosomal protein S26e	K02976	At2g40590/8e-68/[J] KOG1768 40s ribosomal protein S26	biological_process:GO:0006412//translation;cellular_component:GO:0005840//ribosome;molecular_function:GO:0003735//structural constituent of ribosome;
C.cajan_39190	723.37	731	527.08	562.3	549.44	465.74	XP_020204092.1/1.69331e-71/60S acidic ribosomal protein P2B-like [Cajanus cajan] &gt;KYP38271.1 60S acidic ribosomal protein P2B [Cajanus cajan]	O24415/3e-32/RLA2B_MAIZE 60S acidic ribosomal protein P2B OS=Zea mays OX=4577 GN=RPP2B PE=1 SV=1	ccaj:109789525/8.7e-50/60S acidic ribosomal protein P2B-like; K02943 large subunit ribosomal protein LP2	K02943	At3g44590/7e-27/[J] KOG3449 60S acidic ribosomal protein P2	biological_process:GO:0006414//translational elongation;cellular_component:GO:0005840//ribosome;molecular_function:GO:0003735//structural constituent of ribosome;
C.cajan_41413	718.47	722.62	739.8	1065.55	1130.07	1132.67	KYP36230.1/0/Ubiquitin [Cajanus cajan]	P0CG71/0.0/UBIQ1_CAEEL Polyubiquitin-A OS=Caenorhabditis elegans OX=6239 GN=ubq-1 PE=3 SV=1	nto:104112444/0.0e+00/polyubiquitin-like; K08770 ubiquitin C	K08770	CE01921/0.0/[OR] KOG0001 Ubiquitin and ubiquitin-like proteins	NA
C.cajan_24073	717.79	615.79	764.47	977.63	1090.53	1056.83	CBI31812.3/2.99668e-30/unnamed protein product, partial [Vitis vinifera]	NA	NA	0	NA	NA
C.cajan_34113	717.39	357.25	445.19	353.11	365.72	352.22	XP_020240222.1/1.04322e-65/protein transport protein Sec61 subunit beta-like [Cajanus cajan] &gt;KYP41469.1 Protein transport protein Sec61 subunit beta [Cajanus cajan]	P38389/1e-22/SC61B_ARATH Protein transport protein Sec61 subunit beta OS=Arabidopsis thaliana OX=3702 GN=At2g45070 PE=1 SV=1	ccaj:109819049/6.9e-46/protein transport protein Sec61 subunit beta-like; K09481 protein transport protein SEC61 subunit beta	K09481	At5g60460/3e-35/[O] KOG3457 Sec61 protein translocation complex, beta subunit	biological_process:GO:0006886//intracellular protein transport;cellular_component:GO:0005784//Sec61 translocon complex;GO:0016021//integral component of membrane;
C.cajan_28528	717.12	775.09	560.63	324.53	296.25	260.12	KYP49362.1/0/Primary amine oxidase [Cajanus cajan]	P12807/8e-89/AMO_PICAN Peroxisomal primary amine oxidase OS=Pichia angusta OX=870730 GN=AMO PE=1 SV=1	ccaj:109813419/0.0e+00/uncharacterized protein LOC109813419 isoform X1; K00276 primary-amine oxidase [EC:1.4.3.21]	K00276	At2g42490/0.0/[Q] KOG1186 Copper amine oxidase	biological_process:GO:0009308//amine metabolic process;molecular_function:GO:0008131//primary amine oxidase activity;GO:0005507//copper ion binding;GO:0048038//quinone binding;
C.cajan_15966	715.84	460.09	510.96	1438.79	1495.01	1280.78	XP_020220911.1/7.45654e-76/heavy metal-associated isoprenylated plant protein 39-like [Cajanus cajan]	Q9LTE1/3e-11/HIP14_ARATH Heavy metal-associated isoprenylated plant protein 14 OS=Arabidopsis thaliana OX=3702 GN=HIPP14 PE=2 SV=1	NA	0	At5g52760/1e-11/[S] LSE0145 A Uncharacterized protein	biological_process:GO:0030001//metal ion transport;molecular_function:GO:0046872//metal ion binding;
C.cajan_01658	713.4	378.83	568.74	484.72	493.9	455.21	XP_020227044.1/0/ethylene-responsive transcription factor 5-like [Cajanus cajan] &gt;KYP55484.1 Ethylene-responsive transcription factor 5 [Cajanus cajan]	O80341/9e-68/EF102_ARATH Ethylene-responsive transcription factor 5 OS=Arabidopsis thaliana OX=3702 GN=ERF5 PE=2 SV=1	ccaj:109808445/6.4e-158/ethylene-responsive transcription factor 5-like; K09286 EREBP-like factor	K09286	At5g47230/2e-68/[K] LSE0301 A AP2 domain transcription factor	biological_process:GO:0006351//transcription, DNA-templated;cellular_component:GO:0005634//nucleus;molecular_function:GO:0003677//DNA binding;GO:0003700//DNA binding transcription factor activity;
C.cajan_05561	712.78	716.1	526.54	619.87	616.15	497.47	KYP73088.1/0/40S ribosomal protein S4-2, partial [Cajanus cajan]	P49204/0.0/RS42_ARATH 40S ribosomal protein S4-2 OS=Arabidopsis thaliana OX=3702 GN=RPS4B PE=2 SV=4	ccaj:109795488/1.0e-149/40S ribosomal protein S4-1-like; K02987 small subunit ribosomal protein S4e	K02987	At5g07090/0.0/[J] KOG0378 40S ribosomal protein S4	biological_process:GO:0006412//translation;cellular_component:GO:0005840//ribosome;molecular_function:GO:0003735//structural constituent of ribosome;GO:0019843//rRNA binding;
C.cajan_27908	708.84	923.2	565.66	598.14	556.99	512.35	XP_020233775.1/0/60S acidic ribosomal protein P0 [Cajanus cajan] &gt;KYP48692.1 60S acidic ribosomal protein P0 [Cajanus cajan]	P50346/0.0/RLA0_SOYBN 60S acidic ribosomal protein P0 OS=Glycine max OX=3847 PE=2 SV=1	ccaj:109813897/3.6e-173/60S acidic ribosomal protein P0; K02941 large subunit ribosomal protein LP0	K02941	At2g40010/0.0/[J] KOG0815 60S acidic ribosomal protein P0	biological_process:GO:0042254//ribosome biogenesis;cellular_component:GO:0005840//ribosome;
C.cajan_31852	706.58	516.4	589.74	547.3	616.83	654.51	XP_017230674.1/1.18204e-94/PREDICTED: histone H3.3 isoform X1 [Daucus carota subsp. sativus]	Q71H73/6e-96/H33_VITVI Histone H3.3 OS=Vitis vinifera OX=29760 PE=2 SV=3	egu:105059364/5.6e-67/histone H3.3; K11253 histone H3	K11253	At5g10980/2e-96/[B] KOG1745 Histones H3 and H4	cellular_component:GO:0005634//nucleus;GO:0000786//nucleosome;molecular_function:GO:0003677//DNA binding;GO:0046982//protein heterodimerization activity;
C.cajan_21149	703.51	648.68	629	554.16	627.43	470.55	XP_020215036.1/1.49102e-33/uncharacterized protein LOC109798985 [Cajanus cajan] &gt;KYP68158.1 hypothetical protein KK1_021778 [Cajanus cajan]	P80497/1e-07/ATPY_SOLTU ATP synthase 6 kDa subunit, mitochondrial (Fragment) OS=Solanum tuberosum OX=4113 PE=1 SV=1	NA	0	NA	cellular_component:GO:0016021//integral component of membrane;
C.cajan_14026	703.29	432.34	551.17	291.74	371.2	394.78	XP_020223637.1/4.55083e-94/photosystem II 10 kDa polypeptide, chloroplastic [Cajanus cajan] &gt;KYP59024.1 hypothetical protein KK1_014449 [Cajanus cajan]	P06183/2e-79/PSBR_SOLTU Photosystem II 10 kDa polypeptide, chloroplastic OS=Solanum tuberosum OX=4113 GN=PSBR PE=2 SV=1	ccaj:109805825/1.4e-70/photosystem II 10 kDa polypeptide, chloroplastic; K03541 photosystem II 10kDa protein	K03541	NA	biological_process:GO:0015979//photosynthesis;cellular_component:GO:0016021//integral component of membrane;GO:0009654//photosystem II oxygen evolving complex;
C.cajan_38390	700.96	637.96	709.74	489.83	516.56	502.56	KYP39713.1/0/DnaJ protein isogeny ANJ1 [Cajanus cajan]	P43644/0.0/DNJH_ATRNU DnaJ protein homolog ANJ1 OS=Atriplex nummularia OX=3553 PE=2 SV=1	ccaj:109788513/4.3e-233/dnaJ protein homolog; K09503 DnaJ homolog subfamily A member 2	K09503	At3g44110/0.0/[O] KOG0712 Molecular chaperone (DnaJ superfamily)	biological_process:GO:0006457//protein folding;GO:0009408//response to heat;cellular_component:GO:0016021//integral component of membrane;molecular_function:GO:0046872//metal ion binding;GO:0005524//ATP binding;GO:0051082//unfolded protein binding;GO:0031072//heat shock protein binding;
C.cajan_29162	698.32	886.16	1002.01	513.08	501.57	522.9	XP_020235329.1/0/chalcone--flavonone isomerase-like [Cajanus cajan] &gt;KYP47057.1 Chalcone--flavonone isomerase [Cajanus cajan]	A4F1Q8/3e-123/CFI_CLITE Chalcone--flavonone isomerase OS=Clitoria ternatea OX=43366 GN=CHI PE=2 SV=1	ccaj:109815129/1.6e-136/chalcone--flavonone isomerase-like; K01859 chalcone isomerase [EC:5.5.1.6]	K01859	NA	NA
C.cajan_40229	698.13	454.17	715.94	541.51	705.33	608.61	XP_020202999.1/5.54349e-44/metallothionein-like protein 1 [Cajanus cajan] &gt;KYP39548.1 Metallothionein-like protein 1 [Cajanus cajan]	P43399/1e-27/MT1_TRIRP Metallothionein-like protein 1 OS=Trifolium repens OX=3899 GN=MT1B PE=3 SV=1	NA	0	At3g09390/4e-12/[P] KOG4738 Predicted metallothionein	molecular_function:GO:0046872//metal ion binding;
C.cajan_09811	695.32	647.6	691.22	591.86	626.88	607.87	XP_020213915.1/2.2e-58/DNA-binding protein S1FA-like [Cajanus cajan] &gt;KYP70854.1 DNA-binding protein S1FA2 [Cajanus cajan]	Q7XLX6/1e-16/S1FA2_ORYSJ DNA-binding protein S1FA2 OS=Oryza sativa subsp. japonica OX=39947 GN=S1FA2 PE=3 SV=2	NA	0	NA	biological_process:GO:0006355//regulation of transcription, DNA-templated;cellular_component:GO:0005634//nucleus;GO:0016021//integral component of membrane;molecular_function:GO:0003677//DNA binding;
C.cajan_35355	692.52	1161.08	604.34	890.5	747.09	838.58	XP_020237211.1/2.36656e-134/36.4 kDa proline-rich protein [Cajanus cajan] &gt;KYP44982.1 36.4 kDa proline-rich protein [Cajanus cajan]	Q00451/1e-22/PRF1_SOLLC 36.4 kDa proline-rich protein OS=Solanum lycopersicum OX=4081 GN=TPRP-F1 PE=2 SV=1	NA	0	At2g10940/3e-45/[R] LSE0121 A AAI domain	cellular_component:GO:0016021//integral component of membrane;
C.cajan_35218	690.54	316.04	846.31	2416.28	2725.98	2163.43	KYP46183.1/1.03369e-72/Non-specific lipid-transfer protein 8 [Cajanus cajan]	Q9ZPW9/3e-34/NLTP8_ARATH Non-specific lipid-transfer protein 8 OS=Arabidopsis thaliana OX=3702 GN=LTP8 PE=3 SV=1	NA	0	At2g18370/1e-34/[I] LSE0123 A Lipid transfer protein type 1	biological_process:GO:0006869//lipid transport;molecular_function:GO:0008289//lipid binding;
C.cajan_31282	690.16	584.31	668.01	627.23	645.11	558.41	XP_020235737.1/2.94817e-79/protein SPIRAL1-like 1 [Cajanus cajan] &gt;KYP46659.1 hypothetical protein KK1_031756 [Cajanus cajan]	B3H4F1/8e-39/SP1L1_ARATH Protein SPIRAL1-like 1 OS=Arabidopsis thaliana OX=3702 GN=SP1L1 PE=2 SV=1	ccaj:109815424/3.4e-60/protein SPIRAL1-like 1; K18635 protein SPIRAL1 and related proteins	K18635	NA	NA
C.cajan_24765	689.33	621.93	697.55	641.06	736.66	762.51	XP_020230911.1/1.32451e-60/transcription elongation factor 1 homolog [Cajanus cajan] &gt;KYP51882.1 Transcription elongation factor 1 isogeny [Cajanus cajan]	Q8LHP0/1e-54/ELOF1_ORYSJ Transcription elongation factor 1 homolog OS=Oryza sativa subsp. japonica OX=39947 GN=Os07g0631100 PE=3 SV=1	NA	0	YKL160w/3e-28/[S] KOG3214 Uncharacterized Zn ribbon-containing protein	biological_process:GO:0006355//regulation of transcription, DNA-templated;GO:0006351//transcription, DNA-templated;cellular_component:GO:0005634//nucleus;molecular_function:GO:0046872//metal ion binding;GO:0003746//translation elongation factor activity;
C.cajan_38172	688.69	296.06	750.72	631.22	586.21	526.57	KYP39148.1/4.85211e-61/putative non-specific lipid-transfer protein AKCS9, partial [Cajanus cajan]	Q43681/2e-25/NLTP_VIGUN Probable non-specific lipid-transfer protein AKCS9 OS=Vigna unguiculata OX=3917 PE=2 SV=1	NA	0	At3g18280/1e-32/[I] LSE1540 A Lipid transfer protein type 2	biological_process:GO:0006869//lipid transport;
C.cajan_09758	688.55	254.64	327.03	951.3	895.65	694.09	KYP70803.1/1.00867e-88/hypothetical protein KK1_010038 [Cajanus cajan]	Q9SLD4/1e-30/ZAT11_ARATH Zinc finger protein ZAT11 OS=Arabidopsis thaliana OX=3702 GN=ZAT11 PE=2 SV=1	NA	0	At2g37430/6e-31/[R] KOG1721 FOG: Zn-finger	cellular_component:GO:0005634//nucleus;molecular_function:GO:0003676//nucleic acid binding;
C.cajan_13351	686.62	612.03	474.83	465.15	495.66	388.07	XP_020223076.1/7.21344e-106/60S ribosomal protein L28-2-like [Cajanus cajan] &gt;XP_020223078.1 60S ribosomal protein L28-2-like [Cajanus cajan] &gt;KYP58357.1 60S ribosomal protein L28-2 [Cajanus cajan]	Q9M0E2/4e-74/RL282_ARATH 60S ribosomal protein L28-2 OS=Arabidopsis thaliana OX=3702 GN=RPL28C PE=2 SV=1	ccaj:109805425/4.2e-76/60S ribosomal protein L28-2-like; K02903 large subunit ribosomal protein L28e	K02903	At4g29410/2e-74/[J] KOG3412 60S ribosomal protein L28	biological_process:GO:0006412//translation;cellular_component:GO:0005840//ribosome;molecular_function:GO:0003735//structural constituent of ribosome;
C.cajan_23176	685.25	614.87	472.68	539.11	539.95	401.57	XP_020215826.1/9.86459e-82/60S ribosomal protein L31-like [Cajanus cajan] &gt;KYP67513.1 60S ribosomal protein L31 [Cajanus cajan]	Q9M573/2e-69/RL31_PERFR 60S ribosomal protein L31 OS=Perilla frutescens OX=48386 GN=RPL31 PE=2 SV=1	ccaj:109799638/1.5e-60/60S ribosomal protein L31-like; K02910 large subunit ribosomal protein L31e	K02910	At2g19740/9e-67/[J] KOG0893 60S ribosomal protein L31	biological_process:GO:0002181//cytoplasmic translation;GO:0006412//translation;cellular_component:GO:0005840//ribosome;GO:0022625//cytosolic large ribosomal subunit;molecular_function:GO:0003735//structural constituent of ribosome;
C.cajan_40957	682.39	341.21	363.76	891.66	1062.64	799.74	XP_020204276.1/3.22429e-91/albumin-1-like isoform X1 [Cajanus cajan] &gt;KYP38076.1 Albumin-1 [Cajanus cajan]	Q9ZQX0/3e-56/ALB1_GLYSO Albumin-1 OS=Glycine soja OX=3848 PE=3 SV=1	NA	0	NA	NA
C.cajan_33688	680.06	528.03	480.11	744.62	685.41	475.53	XP_020240026.1/1.24041e-125/lysine-rich arabinogalactan protein 18-like [Cajanus cajan] &gt;KYP41716.1 Lysine-rich arabinogalactan protein 17 [Cajanus cajan]	O22194/2e-12/AGP17_ARATH Lysine-rich arabinogalactan protein 17 OS=Arabidopsis thaliana OX=3702 GN=AGP17 PE=2 SV=1	NA	0	NA	NA
C.cajan_28321	679.29	800.11	597.99	588.63	569.58	554.61	KYP49146.1/0/Elongation factor 2 [Cajanus cajan]	Q9ASR1/0.0/EF2_ARATH Elongation factor 2 OS=Arabidopsis thaliana OX=3702 GN=LOS1 PE=1 SV=1	ccaj:109813596/0.0e+00/elongation factor 2; K03234 elongation factor 2	K03234	At1g56075/0.0/[J] KOG0469 Elongation factor 2	molecular_function:GO:0005525//GTP binding;GO:0003924//GTPase activity;
C.cajan_12072	678.95	572.37	556.83	549.88	563.35	517.1	KYP66157.1/1.2907e-157/ADP-ribosylation factor 2 [Cajanus cajan]	P51823/8e-133/ARF2_ORYSJ ADP-ribosylation factor 2 OS=Oryza sativa subsp. japonica OX=39947 GN=ARF PE=2 SV=2	spen:107016263/9.1e-101/ADP-ribosylation factor isoform X1; K07937 ADP-ribosylation factor 1	K07937	At1g10630/1e-132/[U] KOG0070 GTP-binding ADP-ribosylation factor Arf1	NA
BGI_novel_G001212	678.04	584.97	508.01	445.39	513.43	473.12	XP_020222525.1/7.84683e-106/uncharacterized protein LOC109805009 [Cajanus cajan] &gt;XP_020222528.1 uncharacterized protein LOC109805012 [Cajanus cajan] &gt;KYP61043.1 hypothetical protein KK1_023467 [Cajanus cajan] &gt;KYP61056.1 hypothetical protein KK1_023480 [Cajanus cajan]	NA	NA	0	NA	cellular_component:GO:0016021//integral component of membrane;
C.cajan_06465	676.93	683.01	459.35	564.22	553.12	457.25	XP_020239082.1/1.31179e-152/40S ribosomal protein S5 [Cajanus cajan] &gt;KYP73985.1 40S ribosomal protein S5 [Cajanus cajan]	O65731/1e-139/RS5_CICAR 40S ribosomal protein S5 (Fragment) OS=Cicer arietinum OX=3827 GN=RPS5 PE=2 SV=1	ccaj:109818089/4.3e-111/40S ribosomal protein S5; K02989 small subunit ribosomal protein S5e	K02989	At2g37270/5e-132/[J] KOG3291 Ribosomal protein S7	biological_process:GO:0006412//translation;cellular_component:GO:0015935//small ribosomal subunit;molecular_function:GO:0003723//RNA binding;GO:0003735//structural constituent of ribosome;
C.cajan_38027	676.66	597.35	490.88	625.95	584.16	493.7	XP_020205537.1/4.47276e-78/60S acidic ribosomal protein P3-like [Cajanus cajan] &gt;KYP36483.1 60S acidic ribosomal protein P3 [Cajanus cajan]	O24413/2e-33/RLA3_MAIZE 60S acidic ribosomal protein P3 OS=Zea mays OX=4577 GN=RPP3A PE=1 SV=3	ccaj:109790737/5.6e-55/60S acidic ribosomal protein P3-like; K02942 large subunit ribosomal protein LP1	K02942	NA	NA
C.cajan_01874	676.3	392.59	689.27	669.82	814.07	820.83	XP_020228000.1/7.90775e-85/uncharacterized protein LOC109809173 [Cajanus cajan] &gt;KYP55699.1 hypothetical protein KK1_001923 [Cajanus cajan]	NA	NA	0	NA	cellular_component:GO:0016021//integral component of membrane;
C.cajan_36647	670.48	469.13	567.13	580.27	589.12	528.35	XP_007147409.1/6.73683e-104/hypothetical protein PHAVU_006G122000g [Phaseolus vulgaris] &gt;ESW19403.1 hypothetical protein PHAVU_006G122000g [Phaseolus vulgaris]	Q9FE62/9e-105/YLS8_ARATH Thioredoxin-like protein YLS8 OS=Arabidopsis thaliana OX=3702 GN=YLS8 PE=2 SV=1	atr:18437580/5.1e-79/thioredoxin-like protein YLS8; K12859 U5 snRNP protein, DIM1 family	K12859	At5g08290/4e-105/[AD] KOG3414 Component of the U4/U6.U5 snRNP/mitosis protein DIM1	biological_process:GO:0000398//mRNA splicing, via spliceosome;cellular_component:GO:0005681//spliceosomal complex;
C.cajan_35624	669.65	432.97	763.32	527.65	560.52	627.99	KYP42890.1/6.24564e-130/MLP-like protein 43 [Cajanus cajan]	Q9SSK5/1e-32/MLP43_ARATH MLP-like protein 43 OS=Arabidopsis thaliana OX=3702 GN=MLP43 PE=1 SV=1	psom:113322169/1.3e-12/major latex protein 149-like; K01742 thebaine synthase [EC:4.2.99.24]	K01742	At1g70890/5e-33/[R] LSE0193 A Major latex protein and related proteins	NA
C.cajan_13324	669.05	512.46	602.86	591.62	600.56	541.29	KYP67404.1/0/putative inactive receptor kinase At4g23740 family [Cajanus cajan]	Q9SUQ3/5e-57/Y4374_ARATH Probable inactive receptor kinase At4g23740 OS=Arabidopsis thaliana OX=3702 GN=At4g23740 PE=1 SV=1	cam:101501377/3.1e-48/probable inactive receptor kinase At4g23740; K04733 interleukin-1 receptor-associated kinase 4 [EC:2.7.11.1]	K04733	At4g23740/2e-57/[T] LSE0002 A Receptor protein kinase containing LRR repeats	cellular_component:GO:0016021//integral component of membrane;molecular_function:GO:0005524//ATP binding;GO:0004672//protein kinase activity;
C.cajan_13559	664.88	511.28	474.67	481.75	454.65	472.87	XP_020223905.1/4.87548e-100/histone H2A-like [Cajanus cajan] &gt;KYP58561.1 Histone H2A [Cajanus cajan]	Q9M531/7e-84/H2A_EUPES Histone H2A OS=Euphorbia esula OX=3993 PE=2 SV=1	ccaj:109805995/6.1e-75/histone H2A-like; K11251 histone H2A	K11251	At5g02560/3e-81/[B] KOG1756 Histone 2A	biological_process:GO:0006342//chromatin silencing;cellular_component:GO:0005634//nucleus;GO:0000790//nuclear chromatin;GO:0000786//nucleosome;molecular_function:GO:0003677//DNA binding;GO:0046982//protein heterodimerization activity;
C.cajan_32759	659.23	518.54	597.02	166.39	160.13	254.55	XP_020238358.1/8.73139e-147/protein LURP-one-related 11-like [Cajanus cajan] &gt;KYP43621.1 UPF0706 protein At5g01750 family [Cajanus cajan]	Q9LUM1/8e-46/LOR11_ARATH Protein LURP-one-related 11 OS=Arabidopsis thaliana OX=3702 GN=At3g14260 PE=2 SV=1	rcu:8276560/5.5e-52/methylthioribose-1-phosphate isomerase; K03239 translation initiation factor eIF-2B subunit alpha	K03239	NA	NA
C.cajan_07864	659.07	574.03	666.47	635.96	665.6	636.5	XP_020209978.1/1.39013e-109/SKP1-like protein 1A [Cajanus cajan] &gt;KYP75368.1 SKP1-like protein 1A [Cajanus cajan]	Q39255/6e-86/SKP1A_ARATH SKP1-like protein 1A OS=Arabidopsis thaliana OX=3702 GN=SKP1A PE=1 SV=1	ccaj:109794994/5.9e-81/SKP1-like protein 1A; K03094 S-phase kinase-associated protein 1	K03094	At1g75950/3e-86/[O] KOG1724 SCF ubiquitin ligase, Skp1 component	biological_process:GO:0006511//ubiquitin-dependent protein catabolic process;
C.cajan_07462	658.36	463.69	509.55	817.04	986.94	1082.12	KYP74971.1/0/hypothetical protein KK1_007666 [Cajanus cajan]	Q9LIK9/0.0/APS1_ARATH ATP sulfurylase 1, chloroplastic OS=Arabidopsis thaliana OX=3702 GN=APS1 PE=1 SV=1	ccaj:109792375/5.5e-215/ATP sulfurylase 1, chloroplastic; K13811 3'-phosphoadenosine 5'-phosphosulfate synthase [EC:2.7.7.4 2.7.1.25]	K13811	At3g22890/0.0/[P] KOG0636 ATP sulfurylase (sulfate adenylyltransferase)	biological_process:GO:0000103//sulfate assimilation;molecular_function:GO:0004020//adenylylsulfate kinase activity;GO:0004781//sulfate adenylyltransferase (ATP) activity;
C.cajan_06466	657.15	578.21	498.56	601.66	531.13	492.84	KYP73986.1/7.40435e-43/40S ribosomal protein S28 [Cajanus cajan]	P46302/5e-36/RS28_MAIZE 40S ribosomal protein S28 OS=Zea mays OX=4577 GN=RPS28 PE=3 SV=1	var:108324322/2.0e-28/40S ribosomal protein S28; K02979 small subunit ribosomal protein S28e	K02979	At5g03850/5e-35/[J] KOG3502 40S ribosomal protein S28	biological_process:GO:0000028//ribosomal small subunit assembly;GO:0006412//translation;GO:0030490//maturation of SSU-rRNA;cellular_component:GO:0005840//ribosome;GO:0022627//cytosolic small ribosomal subunit;molecular_function:GO:0003723//RNA binding;GO:0003735//structural constituent of ribosome;
C.cajan_40774	655.15	497.21	487.85	539.42	560.96	469.93	KYP34129.1/1.34685e-95/hypothetical protein KK1_044950 [Cajanus cajan]	NA	NA	0	NA	NA
C.cajan_06349	650.51	627.58	417.59	523.08	475.04	379.94	XP_020204899.1/1.70202e-97/40S ribosomal protein S17-like [Cajanus cajan] &gt;KYP73869.1 40S ribosomal protein S17-3 [Cajanus cajan]	Q9SQZ1/3e-78/RS173_ARATH 40S ribosomal protein S17-3 OS=Arabidopsis thaliana OX=3702 GN=RPS17C PE=2 SV=3	ccaj:109790191/1.4e-70/40S ribosomal protein S17-like; K02962 small subunit ribosomal protein S17e	K02962	At3g10610/1e-78/[J] KOG0187 40S ribosomal protein S17	biological_process:GO:0000028//ribosomal small subunit assembly;GO:0006412//translation;cellular_component:GO:0005840//ribosome;GO:0022627//cytosolic small ribosomal subunit;molecular_function:GO:0003735//structural constituent of ribosome;
C.cajan_25517	650.29	414.32	686.15	519.19	499.46	405.28	XP_020230569.1/1.98984e-77/protein translation factor SUI1 homolog 2-like [Cajanus cajan] &gt;XP_020230570.1 protein translation factor SUI1 homolog 2-like [Cajanus cajan] &gt;KYP52210.1 Protein translation factor SUI1 isogeny 2 [Cajanus cajan]	Q94JV4/1e-62/SUI12_ARATH Protein translation factor SUI1 homolog 2 OS=Arabidopsis thaliana OX=3702 GN=At1g54290 PE=3 SV=1	ccaj:109811287/5.1e-58/protein translation factor SUI1 homolog 2-like; K03113 translation initiation factor 1	K03113	At5g54940/2e-67/[J] KOG1770 Translation initiation factor 1 (eIF-1/SUI1)	molecular_function:GO:0003743//translation initiation factor activity;
C.cajan_41263	650.18	824.53	977.25	438.08	459.16	711.84	KYP38482.1/0/Peroxidase 15 [Cajanus cajan]	Q9LEH3/4e-110/PER15_IPOBA Peroxidase 15 OS=Ipomoea batatas OX=4120 GN=pod PE=1 SV=1	ccaj:109789376/3.9e-142/peroxidase A2-like; K00430 peroxidase [EC:1.11.1.7]	K00430	At5g06720/8e-105/[R] TWOG0189 Peroxidase	biological_process:GO:0006979//response to oxidative stress;GO:0042744//hydrogen peroxide catabolic process;cellular_component:GO:0005576//extracellular region;molecular_function:GO:0046872//metal ion binding;GO:0020037//heme binding;GO:0004601//peroxidase activity;
C.cajan_05184	646.34	240.86	521.86	458.86	468.42	379.52	KYP72713.1/9.69726e-53/hypothetical protein KK1_005313 [Cajanus cajan]	O04132/1e-20/SRC1_SOYBN Protein SRC1 OS=Glycine max OX=3847 GN=SRC1 PE=2 SV=1	NA	0	NA	NA
C.cajan_03548	644.06	699.15	471.08	554.53	516.67	470.72	XP_020227258.1/1.35514e-111/40S ribosomal protein S11 [Cajanus cajan]	P17093/4e-111/RS11_SOYBN 40S ribosomal protein S11 OS=Glycine max OX=3847 GN=RPS11 PE=2 SV=2	ccaj:109808613/1.2e-86/40S ribosomal protein S11; K02949 small subunit ribosomal protein S11e	K02949	At5g23740/3e-93/[J] KOG1728 40S ribosomal protein S11	biological_process:GO:0006412//translation;cellular_component:GO:0005840//ribosome;GO:0022627//cytosolic small ribosomal subunit;molecular_function:GO:0003735//structural constituent of ribosome;
C.cajan_21188	643.89	524.96	790.79	420.71	418.9	418.07	XP_020214272.1/0/heat shock cognate 70 kDa protein 2 [Cajanus cajan] &gt;KYP68197.1 Heat shock cognate 70 kDa protein [Cajanus cajan]	P09189/0.0/HSP7C_PETHY Heat shock cognate 70 kDa protein OS=Petunia hybrida OX=4102 GN=HSP70 PE=2 SV=1	ccaj:109798418/0.0e+00/heat shock cognate 70 kDa protein 2; K03283 heat shock 70kDa protein 1/2/6/8	K03283	At3g12580/0.0/[O] KOG0101 Molecular chaperones HSP70/HSC70, HSP70 superfamily	molecular_function:GO:0005524//ATP binding;
C.cajan_09898	641.03	740.3	502.85	586.33	576.54	496.94	KYP70940.1/0/Enolase [Cajanus cajan]	P42896/0.0/ENO_RICCO Enolase OS=Ricinus communis OX=3988 PE=2 SV=1	ccaj:109797649/1.2e-251/enolase; K01689 enolase [EC:4.2.1.11]	K01689	At2g36530/0.0/[G] KOG2670 Enolase	NA
C.cajan_21257	639.71	543.05	492.67	523.28	494.9	443.38	XP_020214631.1/9.62682e-114/basic transcription factor 3-like [Cajanus cajan] &gt;KYP68266.1 Transcription factor BTF3 [Cajanus cajan]	Q9SMW7/7e-89/BTF3_ARATH Basic transcription factor 3 OS=Arabidopsis thaliana OX=3702 GN=BTF3 PE=1 SV=1	ccaj:109798689/2.7e-81/basic transcription factor 3-like; K01527 nascent polypeptide-associated complex subunit beta	K01527	At1g17880/3e-89/[K] KOG2240 RNA polymerase II general transcription factor BTF3 and related proteins	biological_process:GO:0006355//regulation of transcription, DNA-templated;GO:0006351//transcription, DNA-templated;
C.cajan_10957	638.66	671.54	435.8	542.13	531.6	460.21	XP_020212714.1/2.65634e-72/60S acidic ribosomal protein P1-3-like [Cajanus cajan] &gt;KYP71994.1 60S acidic ribosomal protein P1-3 [Cajanus cajan]	Q8LEQ0/3e-33/RLA13_ARATH 60S acidic ribosomal protein P1-3 OS=Arabidopsis thaliana OX=3702 GN=RPP1C PE=1 SV=2	ccaj:109797177/1.2e-51/60S acidic ribosomal protein P1-3-like; K02942 large subunit ribosomal protein LP1	K02942	At5g24510/6e-36/[J] KOG1762 60s acidic ribosomal protein P1	biological_process:GO:0006414//translational elongation;cellular_component:GO:0005840//ribosome;molecular_function:GO:0003735//structural constituent of ribosome;
C.cajan_25600	637.31	671.5	444.39	432.99	419.48	324.78	KYP51836.1/2.50756e-116/Histone deacetylase HDT1 [Cajanus cajan]	Q8LJS2/1e-40/HDT1_SOYBN Histone deacetylase HDT1 OS=Glycine max OX=3847 GN=HDT1 PE=2 SV=1	pvu:PHAVU_011G090000g/5.7e-32/hypothetical protein; K11276 nucleophosmin 1	K11276	NA	molecular_function:GO:0003676//nucleic acid binding;
C.cajan_12938	637	636.75	605.8	390.51	449.17	478.67	KYP67019.1/1.4878e-151/Ras-related protein RABH1B [Cajanus cajan]	O80501/8e-141/RAH1B_ARATH Ras-related protein RABH1b OS=Arabidopsis thaliana OX=3702 GN=RABH1B PE=1 SV=1	vun:114170535/9.2e-106/ras-related protein RABH1b; K07893 Ras-related protein Rab-6A	K07893	At2g44610/4e-141/[U] KOG0094 GTPase Rab6/YPT6/Ryh1, small G protein superfamily	biological_process:GO:0042147//retrograde transport, endosome to Golgi;GO:0006890//retrograde vesicle-mediated transport, Golgi to ER;GO:0006891//intra-Golgi vesicle-mediated transport;cellular_component:GO:0005794//Golgi apparatus;GO:0005829//cytosol;molecular_function:GO:0005525//GTP binding;GO:0003924//GTPase activity;
C.cajan_23873	636.41	543.65	602.11	470.86	466.07	446.87	KYP53294.1/0/14-3-3-like protein D [Cajanus cajan]	Q96453/0.0/1433D_SOYBN 14-3-3-like protein D OS=Glycine max OX=3847 GN=GF14D PE=2 SV=1	ccaj:109810354/9.2e-138/14-3-3-like protein D; K06630 14-3-3 protein epsilon	K06630	At2g42590/2e-156/[O] KOG0841 Multifunctional chaperone (14-3-3 family)	molecular_function:GO:0019904//protein domain specific binding;
C.cajan_23659	635.12	547.76	484.52	564.89	589.22	532.69	KYP53772.1/3.11994e-83/60S ribosomal protein L10 [Cajanus cajan]	Q9SPB3/4e-73/RL10_VITRI 60S ribosomal protein L10 OS=Vitis riparia OX=96939 GN=RPL10 PE=2 SV=1	ccaj:109810047/3.8e-64/60S ribosomal protein L10-like; K02866 large subunit ribosomal protein L10e	K02866	At1g26910/1e-69/[J] KOG0857 60s ribosomal protein L10	biological_process:GO:0006412//translation;cellular_component:GO:0005840//ribosome;molecular_function:GO:0003735//structural constituent of ribosome;
C.cajan_10599	633.62	637.16	502.53	611.65	558.95	488.83	XP_020212666.1/1.3026e-118/60S ribosomal protein L21-1 [Cajanus cajan] &gt;KYP71640.1 60S ribosomal protein L21-1 [Cajanus cajan]	Q43291/1e-103/RL211_ARATH 60S ribosomal protein L21-1 OS=Arabidopsis thaliana OX=3702 GN=RPL21A PE=2 SV=2	ccaj:109797148/6.7e-91/60S ribosomal protein L21-1; K02889 large subunit ribosomal protein L21e	K02889	At1g09690/6e-104/[J] KOG1732 60S ribosomal protein L21	biological_process:GO:0006412//translation;cellular_component:GO:0005840//ribosome;molecular_function:GO:0003735//structural constituent of ribosome;
C.cajan_19981	633.62	731.26	575.97	378.27	398.69	355.89	XP_020211679.1/0/polyadenylate-binding protein RBP47 isoform X1 [Cajanus cajan] &gt;KYP76335.1 putative RNA-binding protein C23E6.01c [Cajanus cajan]	Q9LEB3/1e-176/RBP47_NICPL Polyadenylate-binding protein RBP47 OS=Nicotiana plumbaginifolia OX=4092 GN=RBP47 PE=1 SV=1	cam:105852306/8.2e-85/polyadenylate-binding protein RBP45A-like; K03231 elongation factor 1-alpha	K03231	At3g19130/2e-169/[R] KOG0118 FOG: RRM domain	molecular_function:GO:0003723//RNA binding;
C.cajan_24072	633.42	1023.61	1035.26	996.4	997.7	1099.32	XP_020230031.1/0/chalcone synthase [Cajanus cajan] &gt;KYP52692.1 Chalcone synthase [Cajanus cajan]	P23569/0.0/CHSY_PUEML Chalcone synthase OS=Pueraria montana var. lobata OX=3893 GN=CHS PE=2 SV=1	ccaj:109810862/2.0e-226/chalcone synthase; K00660 chalcone synthase [EC:2.3.1.74]	K00660	At5g13930/0.0/[Q] LSE0252 A Chalcone synthase	NA
C.cajan_18657	633.33	641.5	991.8	1003.36	900.85	1002.97	XP_020219111.1/0/isoflavone reductase-like protein [Cajanus cajan] &gt;KYP64599.1 Isoflavone reductase isogeny [Cajanus cajan]	Q9FUW6/0.0/BETV6_BETPN Phenylcoumaran benzylic ether reductase Betv6 OS=Betula pendula OX=3505 GN=BETV6 PE=1 SV=1	ccaj:109802241/9.7e-176/isoflavone reductase-like protein; K23050 phenylcoumaran benzylic ether reductase [EC:1.3.1.-]	K23050	At4g39230/2e-168/[RQ] LSE0443 A Isoflavone reductase/pinoresinol-lariciresinol reductase/phenylcoumaran benzylic ether reductase	NA
C.cajan_13565	631.81	342.93	422.5	266.73	361.92	234.41	XP_020224497.1/0/transcription factor MYB48-like [Cajanus cajan] &gt;KYP58567.1 Transcription factor MYB48 [Cajanus cajan]	Q9LX82/6e-85/MYB48_ARATH Transcription factor MYB48 OS=Arabidopsis thaliana OX=3702 GN=MYB48 PE=2 SV=1	ccaj:109806485/7.1e-142/transcription factor MYB48-like; K09422 transcription factor MYB, plant	K09422	At3g46130/3e-85/[K] KOG0048 Transcription factor, Myb superfamily	biological_process:GO:0006357//regulation of transcription from RNA polymerase II promoter;GO:0030154//cell differentiation;cellular_component:GO:0005634//nucleus;molecular_function:GO:0000981//RNA polymerase II transcription factor activity, sequence-specific DNA binding;GO:0043565//sequence-specific DNA binding;GO:0044212//transcription regulatory region DNA binding;GO:0001135//transcription fa…
C.cajan_07487	630.49	697.55	518	509.35	526.39	446.08	XP_020237921.1/0/40S ribosomal protein S3a-like [Cajanus cajan] &gt;KYP74996.1 40S ribosomal protein S3a [Cajanus cajan]	Q8GTE3/2e-178/RS3A_CICAR 40S ribosomal protein S3a OS=Cicer arietinum OX=3827 PE=2 SV=1	ccaj:109817131/3.7e-144/40S ribosomal protein S3a-like; K02984 small subunit ribosomal protein S3Ae	K02984	At4g34670/8e-165/[J] KOG1628 40S ribosomal protein S3A	biological_process:GO:0006412//translation;GO:0002181//cytoplasmic translation;cellular_component:GO:0005829//cytosol;GO:0022627//cytosolic small ribosomal subunit;molecular_function:GO:0003735//structural constituent of ribosome;
C.cajan_25994	627.18	358.33	466.23	179.86	191.96	197.05	XP_020231335.1/1.49997e-75/GPI-anchored CFEM domain protein A-like [Cajanus cajan] &gt;KYP51436.1 hypothetical protein KK1_026720 [Cajanus cajan]	NA	NA	0	NA	NA
C.cajan_09476	626.52	471.86	514.43	484.31	488.9	473.78	XP_020212796.1/4.30985e-53/uncharacterized protein LOC109797237 [Cajanus cajan] &gt;XP_020212797.1 uncharacterized protein LOC109797237 [Cajanus cajan] &gt;KYP70524.1 hypothetical protein KK1_009744 [Cajanus cajan]	NA	NA	0	NA	NA
C.cajan_13558	624	531.98	390.11	425.73	388.5	402.03	XP_020223893.1/6.26617e-100/histone H2A.2 [Cajanus cajan] &gt;KYP58560.1 putative histone H2A.1 [Cajanus cajan]	Q2HU68/2e-82/H2A1_MEDTR Probable histone H2A.1 OS=Medicago truncatula OX=3880 GN=MtrDRAFT_AC149210g1v1 PE=3 SV=1	ccaj:109805985/1.0e-74/histone H2A.2; K11251 histone H2A	K11251	At5g02560/1e-80/[B] KOG1756 Histone 2A	cellular_component:GO:0005634//nucleus;GO:0000786//nucleosome;molecular_function:GO:0003677//DNA binding;GO:0046982//protein heterodimerization activity;
BGI_novel_G000624	621.57	506.66	507.11	552.35	518.46	521.12	XP_020214140.1/2.88981e-98/probable histone H2B.1 [Cajanus cajan] &gt;XP_020214141.1 probable histone H2B.1 [Cajanus cajan]	Q1S9I9/2e-92/H2B1_MEDTR Probable histone H2B.1 OS=Medicago truncatula OX=3880 PE=3 SV=3	ccaj:109798329/3e-99/probable histone H2B.1; K11252 histone H2B	K11252	At3g46030/2e-87/[B] KOG1744 Histone H2B	cellular_component:GO:0005634//nucleus;GO:0000786//nucleosome;molecular_function:GO:0003677//DNA binding;GO:0046982//protein heterodimerization activity;
C.cajan_39959	621.17	612.12	392.72	406.35	408.46	338.34	KYP37573.1/8.57428e-88/putative 60S ribosomal protein L14, partial [Cajanus cajan]	P55844/8e-78/RL14_PEA Probable 60S ribosomal protein L14 OS=Pisum sativum OX=3888 PE=2 SV=1	ccaj:109790041/7.2e-64/probable 60S ribosomal protein L14; K02875 large subunit ribosomal protein L14e	K02875	At2g20450/4e-74/[J] KOG3421 60S ribosomal protein L14	biological_process:GO:0006412//translation;GO:0042273//ribosomal large subunit biogenesis;cellular_component:GO:0005840//ribosome;GO:0022625//cytosolic large ribosomal subunit;molecular_function:GO:0003723//RNA binding;GO:0003735//structural constituent of ribosome;
C.cajan_41350	620.87	368.87	451.53	304.08	331.28	288.23	XP_020204783.1/4.54585e-116/thiosulfate sulfurtransferase 18-like [Cajanus cajan]	Q9FKW8/3e-49/STR18_ARATH Thiosulfate sulfurtransferase 18 OS=Arabidopsis thaliana OX=3702 GN=STR18 PE=1 SV=1	jcu:105629434/5.1e-51/receptor homology region, transmembrane domain- and RING domain-containing protein 1; K15692 E3 ubiquitin-protein ligase RNF13 [EC:2.3.2.27]	K15692	At5g66170/1e-49/[P] KOG1530 Rhodanese-related sulfurtransferase	molecular_function:GO:0016740//transferase activity;
C.cajan_14934	619.73	747.67	514.8	535.1	501.75	433.84	XP_007143544.1/4.71785e-89/hypothetical protein PHAVU_007G080500g [Phaseolus vulgaris] &gt;XP_007143576.1 hypothetical protein PHAVU_007G083400g [Phaseolus vulgaris] &gt;ESW15538.1 hypothetical protein PHAVU_007G080500g [Phaseolus vulgaris] &gt;ESW15570.1 hypothetical protein PHAVU_007G083400g [Phaseolus vulgaris]	P34788/4e-88/RS18_ARATH 40S ribosomal protein S18 OS=Arabidopsis thaliana OX=3702 GN=RPS18A PE=1 SV=1	pvu:PHAVU_007G080500g/2.6e-66/hypothetical protein; K02964 small subunit ribosomal protein S18e	K02964	At4g09800/2e-88/[J] KOG3311 Ribosomal protein S18	biological_process:GO:0006412//translation;cellular_component:GO:0005840//ribosome;molecular_function:GO:0003723//RNA binding;GO:0003735//structural constituent of ribosome;
C.cajan_22131	619.53	583.16	455.98	416.21	426.26	362.33	XP_020222609.1/4.0102e-103/40S ribosomal protein S19-1 [Cajanus cajan] &gt;KYP60382.1 40S ribosomal protein S19-1 [Cajanus cajan]	Q9SGA6/2e-92/RS191_ARATH 40S ribosomal protein S19-1 OS=Arabidopsis thaliana OX=3702 GN=RPS19A PE=2 SV=1	ccaj:109805071/1.3e-77/40S ribosomal protein S19-1; K02966 small subunit ribosomal protein S19e	K02966	At3g02080/8e-93/[J] KOG3411 40S ribosomal protein S19	biological_process:GO:0000028//ribosomal small subunit assembly;GO:0006412//translation;cellular_component:GO:0005840//ribosome;GO:0022627//cytosolic small ribosomal subunit;molecular_function:GO:0003735//structural constituent of ribosome;
C.cajan_12421	617.19	624.34	452.49	477.12	457.28	402.33	XP_020216054.1/1.05671e-150/60S ribosomal protein L13-1 [Cajanus cajan] &gt;KYP66504.1 60S ribosomal protein L13-1 [Cajanus cajan]	P41128/5e-131/RL131_BRANA 60S ribosomal protein L13-1 OS=Brassica napus OX=3708 PE=2 SV=1	ccaj:109799829/4.3e-111/60S ribosomal protein L13-1; K02873 large subunit ribosomal protein L13e	K02873	At3g49010/6e-127/[J] KOG3295 60S Ribosomal protein L13	biological_process:GO:0006412//translation;cellular_component:GO:0005840//ribosome;GO:0022625//cytosolic large ribosomal subunit;molecular_function:GO:0003723//RNA binding;GO:0003735//structural constituent of ribosome;
C.cajan_05315	617.04	527.36	657.88	690.46	763.05	708.08	KYP72844.1/4.42023e-169/Stem-specific protein TSJT1 [Cajanus cajan]	P24805/5e-37/TSJT1_TOBAC Stem-specific protein TSJT1 OS=Nicotiana tabacum OX=4097 GN=TSJT1 PE=2 SV=1	NA	0	At5g65010/4e-10/[E] KOG0571 Asparagine synthase (glutamine-hydrolyzing)	NA
C.cajan_00053	616.19	443.34	431.81	517.56	552.2	446.31	KYP53889.1/1.06017e-59/hypothetical protein KK1_000053 [Cajanus cajan]	Q96253/7e-38/ATP5E_ARATH ATP synthase subunit epsilon, mitochondrial OS=Arabidopsis thaliana OX=3702 GN=At1g51650 PE=1 SV=3	ccaj:109809009/5.9e-30/ATP synthase subunit epsilon, mitochondrial; K02135 F-type H+-transporting ATPase subunit epsilon	K02135	At1g51650/3e-38/[C] KOG3495 Mitochondrial F1F0-ATP synthase, subunit epsilon/ATP15	NA
C.cajan_19768	613.65	460.03	399.81	430.65	435.86	421.76	ACG30677.1/2.25401e-67/histone H4 [Zea mays]	P0CG89/1e-67/H4_SOYBN Histone H4 OS=Glycine max OX=3847 PE=3 SV=1	psom:113334228/4.7e-50/histone H4; K11254 histone H4	K11254	At5g59970/5e-68/[B] KOG3467 Histone H4	NA
C.cajan_09183	613.63	533	461.18	509.59	482.39	423.34	XP_020212725.1/3.72955e-103/60S ribosomal protein L27a-3 [Cajanus cajan] &gt;KYP70231.1 60S ribosomal protein L27a-3 [Cajanus cajan]	P49637/1e-90/R27A3_ARATH 60S ribosomal protein L27a-3 OS=Arabidopsis thaliana OX=3702 GN=RPL27AC PE=2 SV=2	ccaj:109797185/5.2e-79/60S ribosomal protein L27a-3; K02900 large subunit ribosomal protein L27Ae	K02900	At1g70600/4e-91/[J] KOG1742 60s ribosomal protein L15/L27	biological_process:GO:0006412//translation;GO:0002181//cytoplasmic translation;cellular_component:GO:0015934//large ribosomal subunit;GO:0022625//cytosolic large ribosomal subunit;molecular_function:GO:0003723//RNA binding;GO:0003735//structural constituent of ribosome;
C.cajan_02256	612.58	488.37	404.62	433.05	542.45	442.62	KYP56081.1/1.4403e-30/hypothetical protein KK1_002311 [Cajanus cajan]	NA	NA	0	NA	cellular_component:GO:0016021//integral component of membrane;
C.cajan_17068	611.8	461.67	450.97	531.52	502.59	428.66	XP_020221180.1/7.82097e-102/60S ribosomal protein L26-1-like [Cajanus cajan] &gt;KYP63012.1 60S ribosomal protein L26-1 [Cajanus cajan]	P51414/1e-88/RL261_ARATH 60S ribosomal protein L26-1 OS=Arabidopsis thaliana OX=3702 GN=RPL26A PE=2 SV=2	ccaj:109803913/1.9e-73/60S ribosomal protein L26-1-like; K02898 large subunit ribosomal protein L26e	K02898	At3g49910/5e-89/[J] KOG3401 60S ribosomal protein L26	biological_process:GO:0006412//translation;GO:0002181//cytoplasmic translation;GO:0042273//ribosomal large subunit biogenesis;cellular_component:GO:0015934//large ribosomal subunit;GO:0022625//cytosolic large ribosomal subunit;molecular_function:GO:0003723//RNA binding;GO:0003735//structural constituent of ribosome;
C.cajan_18175	605.48	398.57	469.92	660.01	702.61	695.99	KYP64119.1/2.34508e-148/hypothetical protein KK1_018708 [Cajanus cajan]	O80683/5e-37/CAB25_ARATH Calmodulin-binding protein 25 OS=Arabidopsis thaliana OX=3702 GN=CAMBP25 PE=1 SV=1	NA	0	NA	NA
C.cajan_03647	602.89	414.47	425.77	431.22	470.43	461.23	ACG30677.1/2.25401e-67/histone H4 [Zea mays]	P0CG89/1e-67/H4_SOYBN Histone H4 OS=Glycine max OX=3847 PE=3 SV=1	psom:113334228/4.7e-50/histone H4; K11254 histone H4	K11254	At5g59970/5e-68/[B] KOG3467 Histone H4	NA
C.cajan_26405	591.13	708.17	515.96	371.22	320.67	406.6	XP_020231060.1/0/transcription factor MYB1R1-like [Cajanus cajan] &gt;KYP51713.1 Myb-like protein J [Cajanus cajan]	Q2V9B0/1e-64/MY1R1_SOLTU Transcription factor MYB1R1 OS=Solanum tuberosum OX=4113 PE=2 SV=1	cre:CHLREDRAFT_165812/4.1e-21/predicted protein; K08869 aarF domain-containing kinase	K08869	At1g74840/2e-53/[K] LSE0160 A Myb family transcription factor	biological_process:GO:0006355//regulation of transcription, DNA-templated;GO:0006351//transcription, DNA-templated;cellular_component:GO:0005634//nucleus;molecular_function:GO:0003677//DNA binding;
C.cajan_38537	590.74	578.61	578.58	367.19	397.87	436.02	KYP38757.1/0/La-related protein 7 [Cajanus cajan]	Q94A38/5e-114/LRP6A_ARATH La-related protein 6A OS=Arabidopsis thaliana OX=3702 GN=LARP6A PE=2 SV=1	ccaj:109789199/1.9e-216/la-related protein 6A; K15191 La-related protein 7	K15191	YDL051w/1e-15/[R] KOG0118 FOG: RRM domain	biological_process:GO:0006396//RNA processing;cellular_component:GO:0005634//nucleus;GO:0030529//intracellular ribonucleoprotein complex;molecular_function:GO:0003723//RNA binding;
C.cajan_23773	589.78	460.79	560.94	344.63	352.26	394.82	XP_020229171.1/2.14702e-114/uncharacterized protein LOC109810181 isoform X1 [Cajanus cajan] &gt;KYP53568.1 hypothetical protein KK1_024461 [Cajanus cajan]	NA	NA	0	NA	NA
C.cajan_18717	588.92	514.97	642.09	663.91	645.07	841.51	XP_020218523.1/4.43058e-146/probable calcium-binding protein CML45 [Cajanus cajan] &gt;KYP64659.1 putative calcium-binding protein CML45 [Cajanus cajan]	Q93Z27/5e-47/CML46_ARATH Probable calcium-binding protein CML46 OS=Arabidopsis thaliana OX=3702 GN=CML46 PE=1 SV=1	gsj:114425091/6.8e-85/probable calcium-binding protein CML45; K02183 calmodulin	K02183	At5g39670/2e-47/[T] KOG0027 Calmodulin and related proteins (EF-Hand superfamily)	molecular_function:GO:0005509//calcium ion binding;
C.cajan_11063	588.34	448.47	660.04	705.52	563.59	605.94	XP_020218320.1/0/bark storage protein A-like [Cajanus cajan]	Q07469/2e-35/BSPA_POPDE Bark storage protein A OS=Populus deltoides OX=3696 GN=BSPA PE=2 SV=1	pxb:103958384/1.8e-13/uncharacterized protein LOC103958384; K07870 mitochondrial Rho GTPase 1 [EC:3.6.5.-]	K07870	NA	biological_process:GO:0009116//nucleoside metabolic process;molecular_function:GO:0003824//catalytic activity;
C.cajan_06512	585.63	533.96	465.15	471.04	449.84	402.13	KYP74032.1/2.30051e-166/40S ribosomal protein S3-3, partial [Cajanus cajan]	Q9FJA6/1e-143/RS33_ARATH 40S ribosomal protein S3-3 OS=Arabidopsis thaliana OX=3702 GN=RPS3C PE=1 SV=1	ccaj:109815619/1.6e-122/40S ribosomal protein S3-3-like; K02985 small subunit ribosomal protein S3e	K02985	At5g35530/6e-144/[J] KOG3181 40S ribosomal protein S3	biological_process:GO:0006281//DNA repair;GO:0002181//cytoplasmic translation;GO:0006412//translation;cellular_component:GO:0005634//nucleus;GO:0015935//small ribosomal subunit;GO:0022627//cytosolic small ribosomal subunit;molecular_function:GO:0003723//RNA binding;GO:0003684//damaged DNA binding;GO:0003735//structural constituent of ribosome;GO:0008534//oxidized purine nucleobase lesion DNA N-gl…
C.cajan_03842	585.57	715.88	447.93	477.92	462.75	390.61	KYP57658.1/0/60S ribosomal protein L5, partial [Cajanus cajan]	Q6UNT2/0.0/RL5_CUCSA 60S ribosomal protein L5 OS=Cucumis sativus OX=3659 GN=RPL5 PE=2 SV=1	ccaj:109809000/1.1e-163/60S ribosomal protein L5 isoform X1; K02932 large subunit ribosomal protein L5e	K02932	At5g39740/0.0/[J] KOG0875 60S ribosomal protein L5	biological_process:GO:0006412//translation;GO:0000027//ribosomal large subunit assembly;cellular_component:GO:0022625//cytosolic large ribosomal subunit;molecular_function:GO:0003735//structural constituent of ribosome;GO:0008097//5S rRNA binding;
C.cajan_14635	584.66	543.13	614.65	673.95	665.16	618.27	KYP59629.1/0/S-adenosylmethionine synthetase [Cajanus cajan]	A4ULF8/0.0/METK_MEDSF S-adenosylmethionine synthase OS=Medicago sativa subsp. falcata OX=3878 GN=SAMS PE=2 SV=1	pda:103698366/2.1e-177/S-adenosylmethionine synthase-like; K00789 S-adenosylmethionine synthetase [EC:2.5.1.6]	K00789	At3g17390/0.0/[H] KOG1506 S-adenosylmethionine synthetase	biological_process:GO:0006730//one-carbon metabolic process;GO:0006556//S-adenosylmethionine biosynthetic process;cellular_component:GO:0005829//cytosol;molecular_function:GO:0046872//metal ion binding;GO:0005524//ATP binding;GO:0004478//methionine adenosyltransferase activity;
C.cajan_42752	583.48	485.23	438.9	477.16	461.4	408.85	XP_020205715.1/0/40S ribosomal protein S2-4-like [Cajanus cajan] &gt;KYP36290.1 40S ribosomal protein S2-4 [Cajanus cajan]	Q9SCM3/6e-150/RS24_ARATH 40S ribosomal protein S2-4 OS=Arabidopsis thaliana OX=3702 GN=RPS2D PE=2 SV=1	ccaj:109790877/1.8e-149/40S ribosomal protein S2-4-like; K02981 small subunit ribosomal protein S2e	K02981	At3g57490/2e-150/[J] KOG0877 40S ribosomal protein S2/30S ribosomal protein S5	biological_process:GO:0006412//translation;cellular_component:GO:0022627//cytosolic small ribosomal subunit;GO:0015935//small ribosomal subunit;molecular_function:GO:0003723//RNA binding;GO:0003735//structural constituent of ribosome;
C.cajan_37624	582.54	471.31	509.5	436.99	456.45	495.09	KYP40848.1/2.59391e-31/hypothetical protein KK1_037804, partial [Cajanus cajan]	NA	NA	0	NA	cellular_component:GO:0016021//integral component of membrane;
C.cajan_46566	582.43	502.7	501.37	1015.32	1176.27	1034.23	KYP77391.1/1.05152e-103/Superoxide dismutase [Cu-Zn] [Cajanus cajan]	Q7M1R5/5e-96/SODC_SOYBN Superoxide dismutase [Cu-Zn] OS=Glycine max OX=3847 GN=SOD1 PE=3 SV=1	ccaj:109794160/1.8e-79/superoxide dismutase [Cu-Zn]; K04565 superoxide dismutase, Cu-Zn family [EC:1.15.1.1]	K04565	At1g08830/2e-85/[P] KOG0441 Cu2+/Zn2+ superoxide dismutase SOD1	cellular_component:GO:0005615//extracellular space;GO:0005737//cytoplasm;molecular_function:GO:0004784//superoxide dismutase activity;GO:0046872//metal ion binding;GO:0005507//copper ion binding;GO:0008270//zinc ion binding;
C.cajan_25091	581.66	422.06	508.79	612.72	608.97	624.46	XP_020230188.1/0/WRKY transcription factor WRKY51-like [Cajanus cajan] &gt;KYP52559.1 putative WRKY transcription factor 11 [Cajanus cajan]	Q9SV15/8e-86/WRK11_ARATH Probable WRKY transcription factor 11 OS=Arabidopsis thaliana OX=3702 GN=WRKY11 PE=2 SV=2	mesc:110619370/1.4e-27/WRKY transcription factor 22; K13425 WRKY transcription factor 22	K13425	At4g31550/4e-85/[KT] LSE0036 A WRKY superfamily transcription factors	biological_process:GO:0006351//transcription, DNA-templated;cellular_component:GO:0005634//nucleus;molecular_function:GO:0043565//sequence-specific DNA binding;GO:0003700//DNA binding transcription factor activity;
C.cajan_31140	581.35	414.63	553.9	780.51	823.41	685.67	KYP45521.1/1.9285e-46/Tubulin beta-2 chain [Cajanus cajan]	Q9ZPN9/6e-37/TBB2_ELEIN Tubulin beta-2 chain OS=Eleusine indica OX=29674 GN=TUBB2 PE=2 SV=1	ccaj:109817729/3.7e-33/tubulin beta-5 chain; K07375 tubulin beta	K07375	Hs22068073_2/3e-35/[Z] KOG1375 Beta tubulin	NA
C.cajan_45227	581.12	194.39	557.78	836.12	931.65	660.72	KYP44238.1/4.72317e-08/hypothetical protein KK1_034303 [Cajanus cajan]	NA	NA	0	NA	NA
C.cajan_48301	580.59	333.51	383.49	1137.57	948.79	947.02	KYP77328.1/5.13203e-102/Xyloglucan endotransglucosylase/hydrolase protein 22, partial [Cajanus cajan]	Q38857/1e-74/XTH22_ARATH Xyloglucan endotransglucosylase/hydrolase protein 22 OS=Arabidopsis thaliana OX=3702 GN=XTH22 PE=1 SV=1	var:108322194/2.2e-71/probable xyloglucan endotransglucosylase/hydrolase protein 23; K08235 xyloglucan:xyloglucosyl transferase [EC:2.4.1.207]	K08235	At5g57560/6e-75/[M] TWOG0096 Xyloglucan endotransglycosylase	biological_process:GO:0010411//xyloglucan metabolic process;GO:0042546//cell wall biogenesis;GO:0071555//cell wall organization;cellular_component:GO:0048046//apoplast;GO:0005618//cell wall;molecular_function:GO:0016762//xyloglucan:xyloglucosyl transferase activity;GO:0004553//hydrolase activity, hydrolyzing O-glycosyl compounds;
C.cajan_13084	579.06	492.14	471.38	465.34	515.09	387.16	KYP67165.1/2.61133e-39/40S ribosomal protein S30 [Cajanus cajan]	P49689/2e-28/RS30_ARATH 40S ribosomal protein S30 OS=Arabidopsis thaliana OX=3702 GN=RPS30A PE=3 SV=3	zma:109940210/1.3e-26/40S ribosomal protein S30; K02983 small subunit ribosomal protein S30e	K02983	At2g19750/3e-30/[JO] KOG0009 Ubiquitin-like/40S ribosomal S30 protein fusion	NA
C.cajan_13678	578.71	322.87	471.97	129.76	114.06	114.53	KYP58679.1/5.14272e-35/Arabinogalactan peptide 20 [Cajanus cajan]	Q9M373/2e-14/AGP20_ARATH Arabinogalactan protein 20 OS=Arabidopsis thaliana OX=3702 GN=AGP20 PE=1 SV=1	NA	0	NA	cellular_component:GO:0016021//integral component of membrane;
C.cajan_09912	577.9	628.66	415.09	474.76	456.66	429.12	XP_020212584.1/1.89439e-113/60S ribosomal protein L24 [Cajanus cajan] &gt;KYP70954.1 60S ribosomal protein L24 [Cajanus cajan]	Q9FUL4/2e-89/RL24_PRUAV 60S ribosomal protein L24 OS=Prunus avium OX=42229 GN=RPL24 PE=2 SV=1	ccaj:109797084/8.1e-81/60S ribosomal protein L24; K02896 large subunit ribosomal protein L24e	K02896	At3g53020/9e-80/[J] KOG1722 60s ribosomal protein L24	biological_process:GO:1902626//assembly of large subunit precursor of preribosome;GO:0006412//translation;GO:0000027//ribosomal large subunit assembly;cellular_component:GO:0022625//cytosolic large ribosomal subunit;molecular_function:GO:0003723//RNA binding;GO:0003735//structural constituent of ribosome;
C.cajan_38788	575.75	322.38	377.13	598.86	575.14	625.3	XP_020203919.1/4.57649e-98/probable calcium-binding protein CML25/26 [Cajanus cajan] &gt;KYP38451.1 putative calcium-binding protein CML41 [Cajanus cajan]	Q8RYK0/2e-30/CML31_ORYSJ Probable calcium-binding protein CML31 OS=Oryza sativa subsp. japonica OX=39947 GN=CML31 PE=2 SV=1	ccaj:109789396/5.3e-76/probable calcium-binding protein CML25/26; K13448 calcium-binding protein CML	K13448	At5g42380/9e-31/[T] KOG0027 Calmodulin and related proteins (EF-Hand superfamily)	NA
C.cajan_08280	575.47	574.39	448.49	447.28	462.08	380.24	XP_020212838.1/7.06564e-139/60S ribosomal protein L9 [Cajanus cajan] &gt;KYP69337.1 60S ribosomal protein L9 [Cajanus cajan]	P30707/1e-130/RL9_PEA 60S ribosomal protein L9 OS=Pisum sativum OX=3888 GN=RPL9 PE=2 SV=1	ccaj:109797266/9.5e-105/60S ribosomal protein L9; K02940 large subunit ribosomal protein L9e	K02940	At1g33140/6e-119/[J] KOG3255 60S ribosomal protein L9	biological_process:GO:0006412//translation;cellular_component:GO:0005840//ribosome;molecular_function:GO:0003735//structural constituent of ribosome;GO:0019843//rRNA binding;
C.cajan_13123	575.2	475.59	500.07	475.14	470.88	482.98	XP_020217501.1/5.39635e-95/probable calcium-binding protein CML13 [Cajanus cajan]	Q94AZ4/3e-85/CML13_ARATH Probable calcium-binding protein CML13 OS=Arabidopsis thaliana OX=3702 GN=CML13 PE=2 SV=1	ccaj:109800969/2.6e-72/probable calcium-binding protein CML13; K13448 calcium-binding protein CML	K13448	At1g12310/1e-85/[T] KOG0027 Calmodulin and related proteins (EF-Hand superfamily)	molecular_function:GO:0005509//calcium ion binding;
C.cajan_19133	575.13	655.22	667.99	409.1	415.08	405.97	XP_020219170.1/0/uncharacterized protein LOC109802280 [Cajanus cajan] &gt;KYP65071.1 Transaldolase [Cajanus cajan]	NA	ccaj:109802280/9.3e-249/uncharacterized protein LOC109802280; K00616 transaldolase [EC:2.2.1.2]	K00616	At5g13420/0.0/[G] KOG2772 Transaldolase	biological_process:GO:0006098//pentose-phosphate shunt;GO:0005975//carbohydrate metabolic process;cellular_component:GO:0005737//cytoplasm;molecular_function:GO:0004801//sedoheptulose-7-phosphate:D-glyceraldehyde-3-phosphate glyceronetransferase activity;
C.cajan_10818	571.97	267.03	425.32	1181.71	1206.33	926.66	XP_020213311.1/1.88058e-64/indole-3-acetic acid-induced protein ARG2-like [Cajanus cajan] &gt;KYP71856.1 Indole-3-acetic acid-induced protein ARG2 [Cajanus cajan]	P32292/6e-30/ARG2_VIGRR Indole-3-acetic acid-induced protein ARG2 OS=Vigna radiata var. radiata OX=3916 GN=ARG2 PE=2 SV=1	NA	0	NA	biological_process:GO:0006950//response to stress;
C.cajan_08646	571.88	644.37	558.47	372.1	354.24	421	XP_020213738.1/2.70617e-116/uncharacterized protein LOC109797966 [Cajanus cajan] &gt;KYP69698.1 hypothetical protein KK1_008899 [Cajanus cajan]	NA	NA	0	NA	NA
C.cajan_02741	571.37	700.52	453.74	1675.68	1586.98	1992.47	XP_020228078.1/0/glyceraldehyde-3-phosphate dehydrogenase, cytosolic [Cajanus cajan]	Q7FAH2/0.0/G3PC2_ORYSJ Glyceraldehyde-3-phosphate dehydrogenase 2, cytosolic OS=Oryza sativa subsp. japonica OX=39947 GN=GAPC2 PE=1 SV=1	ccaj:109809239/1.1e-191/glyceraldehyde-3-phosphate dehydrogenase, cytosolic; K00134 glyceraldehyde 3-phosphate dehydrogenase [EC:1.2.1.12]	K00134	At1g13440/0.0/[G] KOG0657 Glyceraldehyde 3-phosphate dehydrogenase	biological_process:GO:0006006//glucose metabolic process;molecular_function:GO:0016620//oxidoreductase activity, acting on the aldehyde or oxo group of donors, NAD or NADP as acceptor;GO:0050661//NADP binding;GO:0051287//NAD binding;
C.cajan_17105	571.13	355.03	451.69	572.09	562.66	501.21	XP_020220806.1/1.58112e-77/peptidyl-prolyl cis-trans isomerase FKBP12 [Cajanus cajan] &gt;KYP63049.1 Peptidyl-prolyl isomerase FKBP12 [Cajanus cajan]	O04287/5e-72/FKB12_VICFA Peptidyl-prolyl cis-trans isomerase FKBP12 OS=Vicia faba OX=3906 GN=FKBP12 PE=1 SV=1	aip:107624092/4.9e-61/peptidyl-prolyl cis-trans isomerase FKBP12; K01802 peptidylprolyl isomerase [EC:5.2.1.8]	K01802	At5g64350/9e-69/[O] KOG0544 FKBP-type peptidyl-prolyl cis-trans isomerase	molecular_function:GO:0003755//peptidyl-prolyl cis-trans isomerase activity;
C.cajan_26568	570.4	350.65	470.77	561.99	560.02	491.06	XP_020232407.1/0/xyloglucan endotransglucosylase/hydrolase protein 9-like [Cajanus cajan]	Q8LDW9/6e-155/XTH9_ARATH Xyloglucan endotransglucosylase/hydrolase protein 9 OS=Arabidopsis thaliana OX=3702 GN=XTH9 PE=2 SV=2	ccaj:109812773/3.5e-172/xyloglucan endotransglucosylase/hydrolase protein 9-like; K08235 xyloglucan:xyloglucosyl transferase [EC:2.4.1.207]	K08235	At4g03210/3e-155/[M] TWOG0096 Xyloglucan endotransglycosylase	biological_process:GO:0010411//xyloglucan metabolic process;GO:0042546//cell wall biogenesis;GO:0071555//cell wall organization;cellular_component:GO:0048046//apoplast;GO:0005618//cell wall;molecular_function:GO:0016762//xyloglucan:xyloglucosyl transferase activity;GO:0004553//hydrolase activity, hydrolyzing O-glycosyl compounds;
C.cajan_42060	569.89	271.95	429.76	660.09	595.43	637.05	KYP34674.1/2.34708e-58/hypothetical protein KK1_044344 [Cajanus cajan]	NA	NA	0	NA	NA
C.cajan_13594	568.32	430.19	376.06	424.5	385.67	395.59	ACG30677.1/2.25401e-67/histone H4 [Zea mays]	P0CG89/1e-67/H4_SOYBN Histone H4 OS=Glycine max OX=3847 PE=3 SV=1	psom:113334228/4.7e-50/histone H4; K11254 histone H4	K11254	At5g59970/5e-68/[B] KOG3467 Histone H4	NA
C.cajan_27801	568.32	412.51	532.38	428.08	484.82	459.81	XP_020233302.1/0/homeobox-leucine zipper protein ATHB-6-like [Cajanus cajan] &gt;KYP49287.1 Homeobox-leucine zipper protein ATHB-16 [Cajanus cajan]	Q940J1/2e-83/ATB16_ARATH Homeobox-leucine zipper protein ATHB-16 OS=Arabidopsis thaliana OX=3702 GN=ATHB-16 PE=2 SV=2	ccaj:109813517/6.5e-155/homeobox-leucine zipper protein ATHB-6-like; K09338 homeobox-leucine zipper protein	K09338	At4g40060/1e-83/[K] KOG0483 Transcription factor HEX, contains HOX and HALZ domains	cellular_component:GO:0005634//nucleus;molecular_function:GO:0043565//sequence-specific DNA binding;GO:0003700//DNA binding transcription factor activity;
C.cajan_01252	566.31	357.3	452.54	569.65	639.3	645.72	KYP55079.1/3.28412e-105/Ocs element-binding factor 1, partial [Cajanus cajan]	Q9LZP8/2e-42/BZP53_ARATH bZIP transcription factor 53 OS=Arabidopsis thaliana OX=3702 GN=BZIP53 PE=1 SV=1	NA	0	At3g62420/8e-43/[KR] LSE0037 A R2R3-type MYB transcription factors/VIP1, involved in Agrobacterium VirE2 nuclear import and infectivity	molecular_function:GO:0003700//DNA binding transcription factor activity;
C.cajan_31080	564.44	486.15	739.62	730.62	700.98	667.2	XP_020236622.1/0/caffeoyl-CoA O-methyltransferase [Cajanus cajan] &gt;KYP45578.1 Caffeoyl-CoA O-methyltransferase [Cajanus cajan]	Q40313/1e-175/CAMT_MEDSA Caffeoyl-CoA O-methyltransferase OS=Medicago sativa OX=3879 GN=CCOMT PE=1 SV=1	ccaj:109816144/1.8e-140/caffeoyl-CoA O-methyltransferase; K00588 caffeoyl-CoA O-methyltransferase [EC:2.1.1.104]	K00588	At4g34050/2e-166/[Q] KOG1663 O-methyltransferase	molecular_function:GO:0008171//O-methyltransferase activity;
C.cajan_32762	561.59	413.98	547.87	293.25	284.06	332.03	XP_020238373.1/4.85964e-99/uncharacterized protein LOC109817519 [Cajanus cajan] &gt;KYP43624.1 hypothetical protein KK1_034902 [Cajanus cajan]	NA	NA	0	NA	NA
C.cajan_43293	560.52	361.42	429.63	413.72	522.29	472.74	KYP78987.1/2.03957e-57/Histone H3.3 [Cajanus cajan]	Q71H73/7e-50/H33_VITVI Histone H3.3 OS=Vitis vinifera OX=29760 PE=2 SV=3	egu:105058450/1.2e-33/histone H3.3; K11253 histone H3	K11253	At5g10980/3e-50/[B] KOG1745 Histones H3 and H4	NA
C.cajan_34052	559.73	281.45	382.13	605.44	622.35	649.12	KYP38307.1/3.88968e-40/hypothetical protein KK1_040470 [Cajanus cajan]	NA	NA	0	NA	NA
C.cajan_46780	558.61	382.07	501.77	618.78	689.41	651.33	XP_020208874.1/1.18499e-136/probable calcium-binding protein CML36 [Cajanus cajan] &gt;KYP31578.1 putative calcium-binding protein CML36 [Cajanus cajan]	Q9SS31/7e-53/CML36_ARATH Probable calcium-binding protein CML36 OS=Arabidopsis thaliana OX=3702 GN=CML36 PE=2 SV=1	ccaj:109793811/9.8e-102/probable calcium-binding protein CML36; K13448 calcium-binding protein CML	K13448	At3g10190/3e-53/[T] KOG0027 Calmodulin and related proteins (EF-Hand superfamily)	molecular_function:GO:0005509//calcium ion binding;
C.cajan_10124	558.37	588.42	511.42	453.05	405.43	371.95	BAT96490.1/4.61427e-40/hypothetical protein VIGAN_08344000, partial [Vigna angularis var. angularis]	P46302/4e-36/RS28_MAIZE 40S ribosomal protein S28 OS=Zea mays OX=4577 GN=RPS28 PE=3 SV=1	vra:106771206/1.4e-28/40S ribosomal protein S28; K02979 small subunit ribosomal protein S28e	K02979	At5g03850/6e-35/[J] KOG3502 40S ribosomal protein S28	biological_process:GO:0000028//ribosomal small subunit assembly;GO:0006412//translation;GO:0030490//maturation of SSU-rRNA;cellular_component:GO:0005840//ribosome;GO:0022627//cytosolic small ribosomal subunit;molecular_function:GO:0003723//RNA binding;GO:0003735//structural constituent of ribosome;
C.cajan_20207	557.04	512.78	385.31	430.43	408.8	355.78	XP_020212734.1/2.17203e-81/60S ribosomal protein L34 [Cajanus cajan] &gt;KYP76561.1 60S ribosomal protein L34 [Cajanus cajan]	P40590/4e-78/RL34_PEA 60S ribosomal protein L34 OS=Pisum sativum OX=3888 GN=RPL34 PE=2 SV=1	ccaj:109797188/2.9e-59/60S ribosomal protein L34; K02915 large subunit ribosomal protein L34e	K02915	At1g26880/2e-75/[J] KOG1790 60s ribosomal protein L34	biological_process:GO:0042254//ribosome biogenesis;GO:0006412//translation;cellular_component:GO:0022625//cytosolic large ribosomal subunit;molecular_function:GO:0003723//RNA binding;GO:0003735//structural constituent of ribosome;
C.cajan_46175	557.04	537.22	1344.13	1470.79	1378.37	1395.24	KYP78482.1/2.52946e-163/hypothetical protein KK1_048371 [Cajanus cajan]	NA	NA	0	NA	cellular_component:GO:0016021//integral component of membrane;
C.cajan_21361	552.86	591.38	421.91	495.38	461.07	391.31	KYP68370.1/0/60S ribosomal protein L7a, partial [Cajanus cajan]	P0DKK7/3e-165/RL7A2_ORYSJ 60S ribosomal protein L7a-2 OS=Oryza sativa subsp. japonica OX=39947 GN=RPL7A-2 PE=2 SV=1	ccaj:109798728/3.8e-130/60S ribosomal protein L7a-1; K02936 large subunit ribosomal protein L7Ae	K02936	At3g62870/2e-162/[J] KOG3166 60S ribosomal protein L7A	biological_process:GO:0042254//ribosome biogenesis;cellular_component:GO:0005840//ribosome;GO:0030529//intracellular ribonucleoprotein complex;
C.cajan_06967	552.6	525.87	437.05	283.07	294.21	324.65	KYP74483.1/3.14984e-97/Histone H1.2 [Cajanus cajan]	P26569/2e-24/H12_ARATH Histone H1.2 OS=Arabidopsis thaliana OX=3702 GN=At2g30620 PE=1 SV=1	ccaj:109791724/2.3e-70/histone H1-like; K11275 histone H1/5	K11275	At1g54260/6e-10/[R] TWOG0184 Myb-like DNA-binding domain and H15 domain (histone families 1 and 5)	biological_process:GO:0006334//nucleosome assembly;cellular_component:GO:0005634//nucleus;GO:0000786//nucleosome;molecular_function:GO:0003677//DNA binding;
C.cajan_13657	551.38	458.87	552.19	163.44	164.63	114.07	XP_020224550.1/0/reticulon-like protein B2 [Cajanus cajan] &gt;KYP58658.1 Reticulon-like protein B5 [Cajanus cajan]	O82352/5e-115/RTNLE_ARATH Reticulon-like protein B5 OS=Arabidopsis thaliana OX=3702 GN=RTNLB5 PE=1 SV=1	jre:108997420/9.9e-102/reticulon-like protein B2; K20721 reticulon-1	K20721	At2g46170/2e-115/[U] KOG1792 Reticulon	cellular_component:GO:0016021//integral component of membrane;GO:0005789//endoplasmic reticulum membrane;
C.cajan_01552	549.79	547.82	396.04	474.3	467.56	381.12	KYP55378.1/1.80733e-158/60S ribosomal protein L15 [Cajanus cajan]	O82528/3e-132/RL15_PETHY 60S ribosomal protein L15 OS=Petunia hybrida OX=4102 GN=RPL15 PE=2 SV=1	ccaj:109809938/1.1e-112/60S ribosomal protein L15-1; K02877 large subunit ribosomal protein L15e	K02877	At4g16720/2e-124/[J] KOG1678 60s ribosomal protein L15	biological_process:GO:0006412//translation;cellular_component:GO:0005840//ribosome;molecular_function:GO:0003735//structural constituent of ribosome;
C.cajan_16298	548.64	389.14	356.04	544.31	538.14	569.34	XP_020220285.1/0/protein ALP1-like [Cajanus cajan] &gt;KYP62248.1 Putative nuclease HARBI1 [Cajanus cajan]	Q9M2U3/3e-43/ALPL_ARATH Protein ALP1-like OS=Arabidopsis thaliana OX=3702 GN=At3g55350 PE=2 SV=1	ccaj:109803222/1.8e-296/protein ALP1-like; K23222 nuclease HARBI1 [EC:3.1.-.-]	K23222	At5g12010/0.0/[L] KOG4585 Predicted transposase	NA
C.cajan_08513	548.57	572.5	418.38	503.88	486.95	430.49	KYP69569.1/2.63694e-167/Elongation factor 1-delta [Cajanus cajan]	P93447/4e-124/EF1D_PIMBR Elongation factor 1-delta OS=Pimpinella brachycarpa OX=45043 PE=2 SV=3	ccaj:109796967/4.1e-118/elongation factor 1-delta-like; K03232 elongation factor 1-beta	K03232	At2g18110/7e-111/[K] KOG1668 Elongation factor 1 beta/delta chain	cellular_component:GO:0005853//eukaryotic translation elongation factor 1 complex;molecular_function:GO:0003746//translation elongation factor activity;
C.cajan_36700	547.47	467.54	403.05	334.33	336.24	277.81	XP_020203124.1/2.12045e-56/40S ribosomal protein S21-2 [Cajanus cajan] &gt;XP_020209407.1 40S ribosomal protein S21-2 [Cajanus cajan] &gt;KYP39420.1 40S ribosomal protein S21-2 [Cajanus cajan] &gt;KYP78584.1 40S ribosomal protein S21-2 [Cajanus cajan]	Q3E902/3e-52/RS212_ARATH 40S ribosomal protein S21-2 OS=Arabidopsis thaliana OX=3702 GN=RPS21C PE=1 SV=2	ccaj:109794372/4.1e-41/40S ribosomal protein S21-2; K02971 small subunit ribosomal protein S21e	K02971	At5g27700/7e-53/[J] KOG3486 40S ribosomal protein S21	biological_process:GO:0006412//translation;GO:0000461//endonucleolytic cleavage to generate mature 3'-end of SSU-rRNA from (SSU-rRNA, 5.8S rRNA, LSU-rRNA);GO:0000447//endonucleolytic cleavage in ITS1 to separate SSU-rRNA from 5.8S rRNA and LSU-rRNA from tricistronic rRNA transcript (SSU-rRNA, 5.8S rRNA, LSU-rRNA);cellular_component:GO:0005840//ribosome;GO:0022627//cytosolic small ribosomal subuni…
C.cajan_31078	545.8	343.19	364.15	401.91	415.13	292.78	P16149.1/2.27837e-51/RecName: Full=40S ribosomal protein S16 &gt;CAA36068.1 unnamed protein product [Lupinus polyphyllus]	P16149/8e-53/RS16_LUPPO 40S ribosomal protein S16 OS=Lupinus polyphyllus OX=3874 GN=RPS16 PE=2 SV=1	oeu:111387938/1.2e-37/40S ribosomal protein S16; K02960 small subunit ribosomal protein S16e	K02960	At5g18380/5e-50/[J] KOG1753 40S ribosomal protein S16	biological_process:GO:0006412//translation;cellular_component:GO:0005840//ribosome;molecular_function:GO:0003735//structural constituent of ribosome;
C.cajan_33539	543.59	694.68	468.77	416.1	434.51	394.78	KYP41162.1/0/Calreticulin [Cajanus cajan]	Q9XF98/0.0/CALR_PRUAR Calreticulin OS=Prunus armeniaca OX=36596 PE=2 SV=1	ccaj:109819226/2.7e-240/calreticulin; K08057 calreticulin	K08057	At1g09210/0.0/[O] KOG0674 Calreticulin	biological_process:GO:0006457//protein folding;cellular_component:GO:0005783//endoplasmic reticulum;molecular_function:GO:0051082//unfolded protein binding;GO:0005509//calcium ion binding;
C.cajan_07477	542.72	559.37	525.36	704.73	654.83	846.63	XP_020236157.1/2.27506e-136/1,2-dihydroxy-3-keto-5-methylthiopentene dioxygenase 2-like [Cajanus cajan]	F6HDT7/8e-117/MTND2_VITVI 1,2-dihydroxy-3-keto-5-methylthiopentene dioxygenase 2 OS=Vitis vinifera OX=29760 GN=VIT_05s0020g04080 PE=3 SV=1	ccaj:109815770/1.3e-108/1,2-dihydroxy-3-keto-5-methylthiopentene dioxygenase 2-like; K08967 1,2-dihydroxy-3-keto-5-methylthiopentene dioxygenase [EC:1.13.11.53 1.13.11.54]	K08967	At2g26400/7e-105/[S] KOG2107 Uncharacterized conserved protein, contains double-stranded beta-helix domain	biological_process:GO:0019509//L-methionine salvage from methylthioadenosine;cellular_component:GO:0005634//nucleus;GO:0005737//cytoplasm;molecular_function:GO:0010309//acireductone dioxygenase [iron(II)-requiring] activity;GO:0005506//iron ion binding;
C.cajan_32350	542.18	435.39	483.4	517.7	463.63	493.76	KYP44562.1/2.05589e-80/Mitogen-activated protein kinase kinase kinase 1 [Cajanus cajan]	Q39008/3e-32/M3K1_ARATH Mitogen-activated protein kinase kinase kinase 1 OS=Arabidopsis thaliana OX=3702 GN=MEKK1 PE=1 SV=2	ccaj:109816844/8.2e-64/mitogen-activated protein kinase kinase kinase 1-like; K13414 mitogen-activated protein kinase kinase kinase 1 [EC:2.7.11.25]	K13414	At4g08500/1e-32/[T] KOG0198 MEKK and related serine/threonine protein kinases	NA
C.cajan_13067	542.1	561.77	384.77	473.51	465.59	369.63	KYP67148.1/2.83572e-145/60S ribosomal protein L15, partial [Cajanus cajan]	O82528/8e-134/RL15_PETHY 60S ribosomal protein L15 OS=Petunia hybrida OX=4102 GN=RPL15 PE=2 SV=1	ccaj:109800783/2.0e-113/60S ribosomal protein L15-1-like; K02877 large subunit ribosomal protein L15e	K02877	At4g16720/2e-124/[J] KOG1678 60s ribosomal protein L15	biological_process:GO:0006412//translation;cellular_component:GO:0005840//ribosome;molecular_function:GO:0003735//structural constituent of ribosome;
C.cajan_06594	541.7	425.34	352.85	399.89	385.84	370.96	XP_020204985.1/6.31373e-95/probable histone H2B.3 [Cajanus cajan] &gt;KYP74114.1 Histone H2B [Cajanus cajan]	P93354/2e-78/H2B_TOBAC Histone H2B OS=Nicotiana tabacum OX=4097 GN=HIS2B PE=2 SV=3	ccaj:109790275/4.8e-66/probable histone H2B.3; K11252 histone H2B	K11252	At3g45980/7e-76/[B] KOG1744 Histone H2B	NA
C.cajan_15457	539.73	402.66	700.95	2988.13	3688.23	4545.34	KYP61412.1/2.32068e-64/Abscisic stress-ripening protein 2 [Cajanus cajan]	P37219/3e-22/ASR2_SOLLC Abscisic stress-ripening protein 2 OS=Solanum lycopersicum OX=4081 GN=ASR2 PE=3 SV=1	mesc:110607907/3.1e-23/uncharacterized protein LOC110607907 isoform X1; K20478 golgin subfamily B member 1	K20478	NA	biological_process:GO:0006950//response to stress;
C.cajan_30551	538.98	312.89	479.61	611.66	690.37	770.99	KYP44941.1/4.84802e-116/Wound-induced protein 1, partial [Cajanus cajan]	Q94AK6/2e-36/SAG20_ARATH Senescence associated gene 20 OS=Arabidopsis thaliana OX=3702 GN=SAG20 PE=2 SV=1	NA	0	NA	NA
BGI_novel_G004495	537	500.22	376.48	417.96	434.97	344.01	XP_020239979.1/1.22751e-78/60S ribosomal protein L31 [Cajanus cajan] &gt;XP_020239995.1 60S ribosomal protein L31 [Cajanus cajan] &gt;KYP41742.1 60S ribosomal protein L31 [Cajanus cajan] &gt;KYP41749.1 60S ribosomal protein L31 [Cajanus cajan]	P46290/3e-69/RL31_NICGU 60S ribosomal protein L31 OS=Nicotiana glutinosa OX=35889 GN=RPL31 PE=2 SV=1	ccaj:109818872/1e-79/60S ribosomal protein L31; K02910 large subunit ribosomal protein L31e	K02910	At5g56710/3e-64/[J] KOG0893 60S ribosomal protein L31	biological_process:GO:0002181//cytoplasmic translation;cellular_component:GO:0022625//cytosolic large ribosomal subunit;molecular_function:GO:0003735//structural constituent of ribosome;
C.cajan_00411	536.53	471.15	424.06	232.48	248.21	218.41	KYP54246.1/8.12764e-153/Aquaporin TIP2-1 [Cajanus cajan]	Q41951/8e-112/TIP21_ARATH Aquaporin TIP2-1 OS=Arabidopsis thaliana OX=3702 GN=TIP2-1 PE=1 SV=2	ccaj:109808659/1.7e-113/aquaporin TIP2-1; K09873 aquaporin TIP	K09873	At3g16240/4e-112/[G] KOG0223 Aquaporin (major intrinsic protein family)	biological_process:GO:0034220//ion transmembrane transport;cellular_component:GO:0009705//plant-type vacuole membrane;GO:0042807//central vacuole;GO:0005887//integral component of plasma membrane;GO:0016021//integral component of membrane;molecular_function:GO:0015250//water channel activity;GO:0005215//transporter activity;
C.cajan_13239	535.68	492.14	394.98	480.04	450.99	388.18	KYP67320.1/4.06762e-130/40S ribosomal protein S10-1, partial [Cajanus cajan]	Q9SW09/3e-80/RS101_ARATH 40S ribosomal protein S10-1 OS=Arabidopsis thaliana OX=3702 GN=RPS10A PE=2 SV=1	ccaj:109800559/1.4e-100/transcription factor MYB51-like; K09422 transcription factor MYB, plant	K09422	At4g25740/1e-80/[J] KOG3344 40s ribosomal protein s10	cellular_component:GO:0005840//ribosome;
C.cajan_23335	535.63	380.9	443.34	571.95	662.76	615.2	XP_020215766.1/1.2034e-101/bZIP transcription factor 11-like [Cajanus cajan] &gt;KYP67670.1 Ocs element-binding factor 1 [Cajanus cajan]	C0Z2L5/8e-34/BZP44_ARATH bZIP transcription factor 44 OS=Arabidopsis thaliana OX=3702 GN=BZIP44 PE=1 SV=1	NA	0	At1g75390/2e-34/[KR] LSE0037 A R2R3-type MYB transcription factors/VIP1, involved in Agrobacterium VirE2 nuclear import and infectivity	molecular_function:GO:0003700//DNA binding transcription factor activity;
C.cajan_23248	534.49	320.27	433.71	424.04	420.32	359.29	XP_020215876.1/9.2642e-40/uncharacterized protein LOC109799681 [Cajanus cajan] &gt;KYP67584.1 hypothetical protein KK1_023928 [Cajanus cajan]	NA	NA	0	NA	NA
C.cajan_00561	533.06	391.8	394.2	364.95	428.65	392.67	XP_007149684.1/1.42739e-91/hypothetical protein PHAVU_005G090300g [Phaseolus vulgaris] &gt;XP_014521998.1 PREDICTED: probable histone H2A.3 [Vigna radiata var. radiata] &gt;XP_017423851.1 PREDICTED: probable histone H2A.3 [Vigna angularis] &gt;XP_020227161.1 probable histone H2A.3 [Cajanus cajan] &gt;AGV54310.1 histone H2 [Phaseolus vulgaris] &gt;ESW21678.1 hypothetical protein PHAVU_005G090300g …	Q9LD28/4e-83/H2A6_ARATH Histone H2A.6 OS=Arabidopsis thaliana OX=3702 GN=RAT5 PE=1 SV=1	pvu:PHAVU_005G090300g/2.1e-66/hypothetical protein; K11251 histone H2A	K11251	At5g54640/2e-83/[B] KOG1756 Histone 2A	biological_process:GO:0006342//chromatin silencing;cellular_component:GO:0005634//nucleus;GO:0000790//nuclear chromatin;GO:0000786//nucleosome;molecular_function:GO:0003677//DNA binding;GO:0046982//protein heterodimerization activity;
C.cajan_21208	531.83	401.85	416.93	518.86	517.18	543.64	KYP68217.1/0/RING finger protein 126 family [Cajanus cajan]	Q9SNB6/2e-70/RDUF1_ARATH E3 ubiquitin-protein ligase RDUF1 OS=Arabidopsis thaliana OX=3702 GN=RDUF1 PE=1 SV=1	gsj:114376690/5.5e-126/E3 ubiquitin-protein ligase RDUF2-like; K11982 E3 ubiquitin-protein ligase RNF115/126 [EC:2.3.2.27]	K11982	CE05945/2e-08/[O] KOG0802 E3 ubiquitin ligase	biological_process:GO:0043161//proteasome-mediated ubiquitin-dependent protein catabolic process;GO:0042787//protein ubiquitination involved in ubiquitin-dependent protein catabolic process;GO:0000209//protein polyubiquitination;molecular_function:GO:0061630//ubiquitin protein ligase activity;GO:0016874//ligase activity;
C.cajan_19035	530.45	535.39	466.01	414.64	414.73	378.98	KYP64974.1/0/Actin-11 [Cajanus cajan]	P53496/0.0/ACT11_ARATH Actin-11 OS=Arabidopsis thaliana OX=3702 GN=ACT11 PE=1 SV=1	ccaj:109802430/6.2e-207/actin-11; K10355 actin, other eukaryote	K10355	At3g12110/0.0/[Z] KOG0676 Actin and related proteins	molecular_function:GO:0005524//ATP binding;
C.cajan_44913	530.42	464.89	1200.91	1989.07	2098.38	1181.68	XP_020208304.1/1.46958e-109/MLP-like protein 43 [Cajanus cajan] &gt;KYP32482.1 MLP-like protein 43 [Cajanus cajan]	Q9SSK5/1e-25/MLP43_ARATH MLP-like protein 43 OS=Arabidopsis thaliana OX=3702 GN=MLP43 PE=1 SV=1	NA	0	At1g70890/5e-26/[R] LSE0193 A Major latex protein and related proteins	biological_process:GO:0006952//defense response;GO:0009607//response to biotic stimulus;
C.cajan_36299	529.34	386.62	420.5	383.46	433.44	408.87	KYP39121.1/6.57073e-116/NEDD8-like protein RUB2 [Cajanus cajan]	P0C031/1e-101/RUB2_ORYSJ Ubiquitin-NEDD8-like protein RUB2 OS=Oryza sativa subsp. japonica OX=39947 GN=RUB2 PE=2 SV=2	ccaj:109788922/1.9e-77/ubiquitin-NEDD8-like protein RUB2 isoform X1; K12158 ubiquitin-like protein Nedd8	K12158	At1g31340/1e-96/[OR] KOG0001 Ubiquitin and ubiquitin-like proteins	NA
C.cajan_08093	528.64	490.04	499.45	266.54	285.16	258.12	XP_020210750.1/1.12588e-110/ferredoxin, root R-B1-like [Cajanus cajan] &gt;XP_020210751.1 ferredoxin, root R-B1-like [Cajanus cajan] &gt;KYP69152.1 hypothetical protein KK1_008337 [Cajanus cajan]	P27788/8e-64/FER3_MAIZE Ferredoxin-3, chloroplastic OS=Zea mays OX=4577 GN=FDX3 PE=1 SV=1	ccaj:109795673/7.7e-81/ferredoxin, root R-B1-like; K02639 ferredoxin	K02639	NA	biological_process:GO:0022900//electron transport chain;cellular_component:GO:0009507//chloroplast;molecular_function:GO:0009055//electron transfer activity;GO:0046872//metal ion binding;GO:0051537//2 iron, 2 sulfur cluster binding;
C.cajan_18461	527.7	428.33	444.72	556.75	531.22	487.81	XP_020218453.1/3.02111e-59/uncharacterized protein LOC109801746 [Cajanus cajan] &gt;KYP64404.1 hypothetical protein KK1_019000 [Cajanus cajan]	NA	sind:105179784/7.4e-25/raucaffricine-O-beta-D-glucosidase-like; K01188 beta-glucosidase [EC:3.2.1.21]	K01188	NA	NA
C.cajan_32306	525.46	391.05	463.3	503.15	489.44	539.83	KYP46136.1/1.00958e-43/hypothetical protein KK1_032303 [Cajanus cajan]	NA	NA	0	7294223/1e-06/[S] KOG4118 Uncharacterized conserved protein	molecular_function:GO:0003676//nucleic acid binding;
C.cajan_36232	523.02	355.74	467.2	427.27	436.19	421.27	XP_020240035.1/3.61027e-39/uncharacterized protein LOC109818905 [Cajanus cajan]	Q84MD2/9e-10/CIF1_ARATH Protein CASPARIAN STRIP INTEGRITY FACTOR 1 OS=Arabidopsis thaliana OX=3702 GN=CIF1 PE=1 SV=1	NA	0	NA	NA
C.cajan_17139	522.34	408.95	471.73	485.2	485.96	548.36	XP_020220214.1/0/gamma-glutamyl peptidase 3-like [Cajanus cajan] &gt;KYP63083.1 Putative glutamine amidotransferase YLR126C family [Cajanus cajan]	Q9M0A5/2e-78/GGP3_ARATH Gamma-glutamyl peptidase 3 OS=Arabidopsis thaliana OX=3702 GN=GGP3 PE=1 SV=1	ccaj:109803173/4.1e-145/gamma-glutamyl peptidase 3-like; K22314 glucosinolate gamma-glutamyl hydrolase [EC:3.4.19.16]	K22314	At4g30550/7e-79/[F] KOG3179 Predicted glutamine synthetase	biological_process:GO:0006541//glutamine metabolic process;molecular_function:GO:0016740//transferase activity;
C.cajan_00294	522.03	472	885.84	1336.08	1257.53	1099.96	KYP54129.1/2.45411e-168/Stem 28 kDa glycoprotein [Cajanus cajan]	P15490/2e-96/VSPA_SOYBN Stem 28 kDa glycoprotein OS=Glycine max OX=3847 GN=VSPA PE=2 SV=1	thj:104814965/1.9e-59/vegetative storage protein 2-like; K20728 vegetative storage protein 2	K20728	At4g25150/9e-74/[R] LSE0440 A Predicted acid phosphatase/vegetative storage protein-like	NA
C.cajan_07526	521.68	421.4	450.82	456.71	465.67	448.78	XP_020239476.1/0/uncharacterized protein C24B11.05 isoform X1 [Cajanus cajan] &gt;KYP75035.1 Uncharacterized protein C24B11.05 [Cajanus cajan]	Q09893/3e-22/YAI5_SCHPO Uncharacterized protein C24B11.05 OS=Schizosaccharomyces pombe (strain 972 / ATCC 24843) OX=284812 GN=SPAC24B11.05 PE=3 SV=1	ccaj:109818421/1.3e-144/uncharacterized protein C24B11.05 isoform X1; K07025 putative hydrolase of the HAD superfamily	K07025	At2g32150/2e-106/[R] KOG3109 Haloacid dehalogenase-like hydrolase	biological_process:GO:0008152//metabolic process;molecular_function:GO:0016787//hydrolase activity;
C.cajan_15946	520.76	418.74	449.61	440.3	449.39	372.52	XP_020221628.1/5.41673e-122/probable NADH dehydrogenase [ubiquinone] 1 alpha subcomplex subunit 5, mitochondrial [Cajanus cajan] &gt;KYP61899.1 hypothetical protein KK1_016414 [Cajanus cajan]	Q9FLX7/2e-91/NDUA5_ARATH Probable NADH dehydrogenase [ubiquinone] 1 alpha subcomplex subunit 5, mitochondrial OS=Arabidopsis thaliana OX=3702 GN=At5g52840 PE=1 SV=1	ccaj:109804246/1.1e-91/probable NADH dehydrogenase [ubiquinone] 1 alpha subcomplex subunit 5, mitochondrial; K03949 NADH dehydrogenase (ubiquinone) 1 alpha subcomplex subunit 5	K03949	At5g52840/7e-92/[C] KOG3365 NADH:ubiquinone oxidoreductase, NDUFA5/B13 subunit	biological_process:GO:0022904//respiratory electron transport chain;cellular_component:GO:0005743//mitochondrial inner membrane;molecular_function:GO:0016651//oxidoreductase activity, acting on NAD(P)H;
C.cajan_04295	520.63	1845.73	659.42	251.64	316.1	503.47	KYP58108.1/1.22425e-47/hypothetical protein KK1_004399 [Cajanus cajan]	Q39644/4e-20/LEA5_CITSI Late embryogenesis abundant protein Lea5 OS=Citrus sinensis OX=2711 GN=LEA5 PE=2 SV=1	NA	0	NA	biological_process:GO:0006950//response to stress;
C.cajan_13326	520.57	493.97	469.21	383.79	396.74	351.66	XP_020218007.1/0/pectinesterase-like [Cajanus cajan] &gt;KYP67406.1 Pectinesterase/pectinesterase inhibitor 18 [Cajanus cajan]	Q1JPL7/0.0/PME18_ARATH Pectinesterase/pectinesterase inhibitor 18 OS=Arabidopsis thaliana OX=3702 GN=PME18 PE=1 SV=3	ccaj:109801366/0.0e+00/pectinesterase-like; K01051 pectinesterase [EC:3.1.1.11]	K01051	At1g11580/0.0/[M] LSE0024 A Pectinesterase	biological_process:GO:0045490//pectin catabolic process;GO:0009617//response to bacterium;GO:0042545//cell wall modification;cellular_component:GO:0071944//cell periphery;GO:0005774//vacuolar membrane;GO:0005618//cell wall;GO:0005829//cytosol;GO:0005576//extracellular region;GO:0016021//integral component of membrane;molecular_function:GO:0045330//aspartyl esterase activity;GO:0030599//pectineste…
C.cajan_29415	516.79	582.22	551.6	451.71	454.67	435.9	KYP48348.1/0/Isocitrate dehydrogenase [NADP] [Cajanus cajan]	Q06197/0.0/IDHC_SOYBN Isocitrate dehydrogenase [NADP] OS=Glycine max OX=3847 GN=IDH1 PE=1 SV=2	ccaj:109814168/3.0e-241/isocitrate dehydrogenase [NADP]; K00031 isocitrate dehydrogenase [EC:1.1.1.42]	K00031	At1g65930/0.0/[C] KOG1526 NADP-dependent isocitrate dehydrogenase	biological_process:GO:0006099//tricarboxylic acid cycle;GO:0006102//isocitrate metabolic process;molecular_function:GO:0000287//magnesium ion binding;GO:0004450//isocitrate dehydrogenase (NADP+) activity;GO:0051287//NAD binding;
C.cajan_05177	516.33	643.11	641.64	585.44	572.12	536.26	XP_020227163.1/0/5-methyltetrahydropteroyltriglutamate--homocysteine methyltransferase 1 [Cajanus cajan] &gt;XP_020227170.1 5-methyltetrahydropteroyltriglutamate--homocysteine methyltransferase 1 [Cajanus cajan] &gt;XP_020227178.1 5-methyltetrahydropteroyltriglutamate--homocysteine methyltransferase 1 [Cajanus cajan] &gt;KYP72706.1 5-methyltetrahydropteroyltriglutamate--homocysteine methyltransfe…	O50008/0.0/METE1_ARATH 5-methyltetrahydropteroyltriglutamate--homocysteine methyltransferase 1 OS=Arabidopsis thaliana OX=3702 GN=MS1 PE=1 SV=1	ccaj:109808534/0.0e+00/5-methyltetrahydropteroyltriglutamate-- homocysteine methyltransferase 1; K00549 5-methyltetrahydropteroyltriglutamate--homocysteine methyltransferase [EC:2.1.1.14]	K00549	At5g17920/0.0/[E] KOG2263 Methionine synthase II (cobalamin-independent)	biological_process:GO:0050667//homocysteine metabolic process;GO:0009086//methionine biosynthetic process;cellular_component:GO:0005829//cytosol;GO:0005576//extracellular region;molecular_function:GO:0008705//methionine synthase activity;GO:0008270//zinc ion binding;GO:0003871//5-methyltetrahydropteroyltriglutamate-homocysteine S-methyltransferase activity;
C.cajan_42529	513.98	889.84	739.32	605.91	570.61	723.15	KYP35618.1/0/putative glucan endo-1,3-beta-glucosidase A6 [Cajanus cajan]	Q06915/5e-154/EA6_ARATH Probable glucan endo-1,3-beta-glucosidase A6 OS=Arabidopsis thaliana OX=3702 GN=A6 PE=2 SV=1	ccaj:109791295/1.1e-117/2-hydroxyisoflavanone synthase; K13257 2-hydroxyisoflavanone synthase [EC:1.14.14.87]	K13257	At3g23770/6e-163/[MVG] LSE0111 A beta-1, 3 glucanase	biological_process:GO:0005975//carbohydrate metabolic process;GO:0010584//pollen exine formation;GO:0009793//embryo development ending in seed dormancy;cellular_component:GO:0046658//anchored component of plasma membrane;molecular_function:GO:0004553//hydrolase activity, hydrolyzing O-glycosyl compounds;GO:0030247//polysaccharide binding;
C.cajan_27090	513.87	442.47	327.16	401.87	409.55	332.77	KYP50673.1/6.65547e-95/60S ribosomal protein L32-1 [Cajanus cajan]	P49211/7e-81/RL321_ARATH 60S ribosomal protein L32-1 OS=Arabidopsis thaliana OX=3702 GN=RPL32A PE=2 SV=2	ccaj:109812458/1.4e-67/60S ribosomal protein L32-1-like; K02912 large subunit ribosomal protein L32e	K02912	At4g18100/3e-81/[J] KOG0878 60S ribosomal protein L32	biological_process:GO:0006412//translation;cellular_component:GO:0005840//ribosome;molecular_function:GO:0003735//structural constituent of ribosome;
C.cajan_19321	513.73	485.48	376.57	429.57	415.97	350.35	KYP75686.1/9.51246e-163/60S ribosomal protein L17, partial [Cajanus cajan]	O48557/1e-108/RL17_MAIZE 60S ribosomal protein L17 OS=Zea mays OX=4577 GN=RPL17 PE=2 SV=1	gmx:100305777/9.1e-88/60S ribosomal protein L17; K02880 large subunit ribosomal protein L17e	K02880	At1g67430/1e-108/[J] KOG3353 60S ribosomal protein L22	biological_process:GO:0006412//translation;cellular_component:GO:0015934//large ribosomal subunit;molecular_function:GO:0003735//structural constituent of ribosome;
C.cajan_41520	511.98	466.4	504.55	388.64	368.65	373.41	KYP37198.1/0/NADP-dependent malic enzyme, partial [Cajanus cajan]	P51615/0.0/MAOX_VITVI NADP-dependent malic enzyme OS=Vitis vinifera OX=29760 PE=2 SV=1	ccaj:109790274/0.0e+00/NADP-dependent malic enzyme-like; K00029 malate dehydrogenase (oxaloacetate-decarboxylating)(NADP+) [EC:1.1.1.40]	K00029	At1g79750/0.0/[C] KOG1257 NADP+-dependent malic enzyme	biological_process:GO:0006090//pyruvate metabolic process;GO:0006108//malate metabolic process;cellular_component:GO:0009507//chloroplast;molecular_function:GO:0004473//malate dehydrogenase (decarboxylating) (NADP+) activity;GO:0004471//malate dehydrogenase (decarboxylating) (NAD+) activity;GO:0046872//metal ion binding;GO:0051287//NAD binding;
C.cajan_00558	511.92	507.83	361.69	408.68	384.79	336.48	KYP54389.1/0/40S ribosomal protein SA, partial [Cajanus cajan]	O65751/0.0/RSSA_CICAR 40S ribosomal protein SA OS=Cicer arietinum OX=3827 GN=RAP40 PE=2 SV=1	ccaj:109808408/1.5e-176/40S ribosomal protein SA isoform X1; K02998 small subunit ribosomal protein SAe	K02998	At3g04770/1e-149/[J] KOG0830 40S ribosomal protein SA (P40)/Laminin receptor 1	biological_process:GO:0000028//ribosomal small subunit assembly;GO:0006412//translation;cellular_component:GO:0022627//cytosolic small ribosomal subunit;molecular_function:GO:0003735//structural constituent of ribosome;
C.cajan_08281	509.59	486.67	355.42	371.41	358.24	307.7	KYP69338.1/1.63203e-83/hypothetical protein KK1_008526, partial [Cajanus cajan]	NA	NA	0	NA	NA
C.cajan_15583	507.61	308.43	384.91	449.54	465.16	426.38	KYP61538.1/2.81728e-75/hypothetical protein KK1_016032 [Cajanus cajan]	NA	NA	0	NA	biological_process:GO:0006886//intracellular protein transport;cellular_component:GO:0005783//endoplasmic reticulum;GO:0016021//integral component of membrane;
C.cajan_28404	505.16	386.33	407.16	306.52	316.43	297.75	KYP49231.1/2.0702e-142/Histone H1.2 [Cajanus cajan]	P26569/1e-44/H12_ARATH Histone H1.2 OS=Arabidopsis thaliana OX=3702 GN=At2g30620 PE=1 SV=1	ccaj:109813564/3.0e-73/histone H1-like; K11275 histone H1/5	K11275	At1g54260/3e-08/[R] TWOG0184 Myb-like DNA-binding domain and H15 domain (histone families 1 and 5)	biological_process:GO:0006334//nucleosome assembly;cellular_component:GO:0005634//nucleus;GO:0000786//nucleosome;molecular_function:GO:0003677//DNA binding;
C.cajan_25024	503.61	471.46	353.63	394.09	354.64	456.93	KYP50985.1/0/Sucrose synthase 2 [Cajanus cajan]	O24301/0.0/SUS2_PEA Sucrose synthase 2 OS=Pisum sativum OX=3888 GN=SUS2 PE=2 SV=1	ccaj:109812209/0.0e+00/sucrose synthase 2; K00695 sucrose synthase [EC:2.4.1.13]	K00695	At4g02280/0.0/[M] KOG0853 Glycosyltransferase	biological_process:GO:0005985//sucrose metabolic process;molecular_function:GO:0016157//sucrose synthase activity;
C.cajan_35859	503.43	475.18	377.03	350.61	372.43	283.27	KYP37717.1/5.2991e-106/40S ribosomal protein S14, partial [Cajanus cajan]	O22584/5e-92/RS14_LUPLU 40S ribosomal protein S14 OS=Lupinus luteus OX=3873 GN=RPS14 PE=2 SV=1	gsj:114375869/1.0e-77/40S ribosomal protein S14 isoform X1; K02955 small subunit ribosomal protein S14e	K02955	At3g52580/4e-91/[J] KOG0407 40S ribosomal protein S14	NA
C.cajan_07920	503.42	520.33	410.14	431.38	349.39	358.67	KYP75424.1/7.16089e-47/60S ribosomal protein L35, partial [Cajanus cajan]	Q9M5L0/1e-43/RL35_EUPES 60S ribosomal protein L35 OS=Euphorbia esula OX=3993 GN=RPL35 PE=2 SV=1	ccaj:109817800/2.5e-32/60S ribosomal protein L35-like; K02918 large subunit ribosomal protein L35e	K02918	At2g39390/1e-42/[J] KOG3436 60S ribosomal protein L35	biological_process:GO:0006412//translation;cellular_component:GO:0005840//ribosome;molecular_function:GO:0003735//structural constituent of ribosome;
C.cajan_40556	503.31	417.92	456.99	479.61	501.69	505.08	XP_020202599.1/3.19848e-73/small ubiquitin-related modifier 1-like [Cajanus cajan] &gt;KYP39983.1 Ubiquitin-like protein SMT3 [Cajanus cajan]	Q9FLP6/3e-56/SUMO2_ARATH Small ubiquitin-related modifier 2 OS=Arabidopsis thaliana OX=3702 GN=SUMO2 PE=1 SV=1	ccaj:109788316/6.0e-53/small ubiquitin-related modifier 1-like; K12160 small ubiquitin-related modifier	K12160	At5g55160/1e-56/[O] KOG1769 Ubiquitin-like proteins	biological_process:GO:0016925//protein sumoylation;cellular_component:GO:0005634//nucleus;
BGI_novel_G000911	503.09	419.91	532.54	473.77	443.59	412.7	PHT28247.1/2.1636e-101/Polyubiquitin 14 [Capsicum baccatum] &gt;PHT62864.1 Polyubiquitin [Capsicum annuum] &gt;PHT97543.1 Polyubiquitin [Capsicum chinense] &gt;PHT35423.1 Polyubiquitin [Capsicum baccatum] &gt;PHT63053.1 Polyubiquitin [Capsicum annuum]	P0CH33/5e-102/UBQ11_ARATH Polyubiquitin 11 OS=Arabidopsis thaliana OX=3702 GN=UBQ11 PE=2 SV=1	oeu:111385836/2e-102/polyubiquitin; K08770 ubiquitin C	K08770	At4g05050/2e-102/[OR] KOG0001 Ubiquitin and ubiquitin-like proteins	NA
C.cajan_27279	502.8	613.41	388.43	421.29	407.85	359.68	XP_020232111.1/0/60S ribosomal protein L3-like [Cajanus cajan] &gt;KYP50581.1 60S ribosomal protein L3 [Cajanus cajan]	P35684/0.0/RL3_ORYSJ 60S ribosomal protein L3 OS=Oryza sativa subsp. japonica OX=39947 GN=RPL3 PE=2 SV=2	ccaj:109812535/1.7e-225/60S ribosomal protein L3-like; K02925 large subunit ribosomal protein L3e	K02925	At1g43170/0.0/[J] KOG0746 60S ribosomal protein L3 and related proteins	biological_process:GO:0006412//translation;GO:0000027//ribosomal large subunit assembly;cellular_component:GO:0005840//ribosome;GO:0022625//cytosolic large ribosomal subunit;molecular_function:GO:0003723//RNA binding;GO:0003735//structural constituent of ribosome;
C.cajan_12201	501.93	386.89	319.78	412.69	412.37	348.07	XP_020217496.1/6.86062e-104/60S ribosomal protein L27a-3-like [Cajanus cajan] &gt;KYP66286.1 60S ribosomal protein L27a-3 [Cajanus cajan]	P49637/2e-89/R27A3_ARATH 60S ribosomal protein L27a-3 OS=Arabidopsis thaliana OX=3702 GN=RPL27AC PE=2 SV=2	ccaj:109800966/4.8e-80/60S ribosomal protein L27a-3-like; K02900 large subunit ribosomal protein L27Ae	K02900	At1g70600/8e-90/[J] KOG1742 60s ribosomal protein L15/L27	biological_process:GO:0006412//translation;GO:0002181//cytoplasmic translation;cellular_component:GO:0015934//large ribosomal subunit;GO:0022625//cytosolic large ribosomal subunit;molecular_function:GO:0003723//RNA binding;GO:0003735//structural constituent of ribosome;
C.cajan_00333	500.12	298.11	539.46	217.04	187.44	150.25	XP_020228906.1/3.82404e-171/aquaporin TIP2-1-like [Cajanus cajan] &gt;XP_020228907.1 aquaporin TIP2-1-like [Cajanus cajan] &gt;KYP54168.1 Aquaporin TIP2-1 [Cajanus cajan]	Q41951/2e-143/TIP21_ARATH Aquaporin TIP2-1 OS=Arabidopsis thaliana OX=3702 GN=TIP2-1 PE=1 SV=2	ccaj:109809900/6.2e-133/aquaporin TIP2-1-like; K09873 aquaporin TIP	K09873	At3g16240/8e-144/[G] KOG0223 Aquaporin (major intrinsic protein family)	biological_process:GO:0034220//ion transmembrane transport;cellular_component:GO:0009705//plant-type vacuole membrane;GO:0042807//central vacuole;GO:0005887//integral component of plasma membrane;GO:0016021//integral component of membrane;molecular_function:GO:0015250//water channel activity;GO:0005215//transporter activity;
BGI_novel_G001843	499.62	765.62	1083.94	514.18	730.24	1232.33	XP_020233148.1/0/extensin-2-like [Cajanus cajan]	Q9M1G9/6e-118/EXTN2_ARATH Extensin-2 OS=Arabidopsis thaliana OX=3702 GN=EXT2 PE=2 SV=1	bna:111206440/8e-114/LOW QUALITY PROTEIN: mucin-2-like; K10955 mucin-2	K10955	At1g26240/2e-172/[M] LSE0120 A Extensin and related proteins	biological_process:GO:0009664//plant-type cell wall organization;molecular_function:GO:0005199//structural constituent of cell wall;
C.cajan_13810	498.78	665.46	471.72	331.19	327.01	295.89	XP_020224095.1/0/ADP,ATP carrier protein 3, mitochondrial-like [Cajanus cajan] &gt;KYP58811.1 hypothetical protein KK1_014233 [Cajanus cajan]	O49447/0.0/ADT3_ARATH ADP,ATP carrier protein 3, mitochondrial OS=Arabidopsis thaliana OX=3702 GN=AAC3 PE=1 SV=1	ccaj:109806132/2.1e-209/ADP,ATP carrier protein 3, mitochondrial-like; K05863 solute carrier family 25 (mitochondrial adenine nucleotide translocator), member 4/5/6/31	K05863	At4g28390/0.0/[C] KOG0749 Mitochondrial ADP/ATP carrier proteins	biological_process:GO:0055085//transmembrane transport;GO:0046902//regulation of mitochondrial membrane permeability;cellular_component:GO:0005743//mitochondrial inner membrane;GO:0016021//integral component of membrane;molecular_function:GO:0005471//ATP:ADP antiporter activity;GO:0005215//transporter activity;
C.cajan_05680	497.6	443.21	397.89	397.62	402.91	387.43	NP_001238237.1/2.98379e-104/calmodulin [Glycine max] &gt;NP_001236711.1 calmodulin [Glycine max] &gt;NP_001242690.1 calmodulin-like [Glycine max] &gt;XP_003519492.1 PREDICTED: calmodulin [Glycine max] &gt;XP_003545473.1 PREDICTED: calmodulin [Glycine max] &gt;XP_003617142.1 EF hand calcium-binding family protein [Medicago truncatula] &gt;XP_004491196.1 PREDICTED: calmodulin [Cicer arietinum] &gt;…	P17928/1e-105/CALM_MEDSA Calmodulin OS=Medicago sativa OX=3879 GN=CAL1 PE=2 SV=2	atr:18426171/1.5e-78/calmodulin; K02183 calmodulin	K02183	At3g43810/2e-105/[T] KOG0027 Calmodulin and related proteins (EF-Hand superfamily)	molecular_function:GO:0005509//calcium ion binding;
C.cajan_08487	496.87	416.26	444.99	685.44	694.03	639.01	KYP69534.1/0/Glyceraldehyde-3-phosphate dehydrogenase, cytosolic, partial [Cajanus cajan] &gt;KYP69544.1 Glyceraldehyde-3-phosphate dehydrogenase, cytosolic, partial [Cajanus cajan]	P34922/0.0/G3PC_PEA Glyceraldehyde-3-phosphate dehydrogenase, cytosolic OS=Pisum sativum OX=3888 GN=GAPC1 PE=2 SV=1	ccaj:109797918/3.6e-192/glyceraldehyde-3-phosphate dehydrogenase, cytosolic-like; K00134 glyceraldehyde 3-phosphate dehydrogenase [EC:1.2.1.12]	K00134	At1g13440/0.0/[G] KOG0657 Glyceraldehyde 3-phosphate dehydrogenase	NA
C.cajan_41239	496.43	513.63	468.7	242.77	184.12	241.29	XP_020207515.1/0/probable WRKY transcription factor 11 [Cajanus cajan] &gt;KYP33795.1 putative WRKY transcription factor 11 [Cajanus cajan]	Q9SV15/5e-107/WRK11_ARATH Probable WRKY transcription factor 11 OS=Arabidopsis thaliana OX=3702 GN=WRKY11 PE=2 SV=2	han:110922953/3.5e-25/WRKY transcription factor 22-like; K13425 WRKY transcription factor 22	K13425	At4g31550/2e-106/[KT] LSE0036 A WRKY superfamily transcription factors	biological_process:GO:0006351//transcription, DNA-templated;cellular_component:GO:0005634//nucleus;molecular_function:GO:0043565//sequence-specific DNA binding;GO:0003700//DNA binding transcription factor activity;
C.cajan_34875	493.98	449.82	655.18	576.85	497.08	579.71	XP_020238852.1/0/caffeic acid 3-O-methyltransferase [Cajanus cajan] &gt;KYP43135.1 Caffeic acid 3-O-methyltransferase [Cajanus cajan]	P28002/0.0/COMT1_MEDSA Caffeic acid 3-O-methyltransferase OS=Medicago sativa OX=3879 PE=1 SV=1	ccaj:109817907/2.6e-212/caffeic acid 3-O-methyltransferase; K13066 caffeic acid 3-O-methyltransferase [EC:2.1.1.68]	K13066	At5g54160/0.0/[R] KOG3178 Hydroxyindole-O-methyltransferase and related SAM-dependent methyltransferases	biological_process:GO:0019438//aromatic compound biosynthetic process;molecular_function:GO:0008757//S-adenosylmethionine-dependent methyltransferase activity;GO:0008171//O-methyltransferase activity;GO:0046983//protein dimerization activity;
C.cajan_36563	493.74	359.83	361.78	330.08	280.08	253.88	KYP38253.1/0/Peroxidase 39 [Cajanus cajan]	Q9SUT2/2e-145/PER39_ARATH Peroxidase 39 OS=Arabidopsis thaliana OX=3702 GN=PER39 PE=1 SV=1	ccaj:109789550/9.5e-148/peroxidase 3-like isoform X1; K00430 peroxidase [EC:1.11.1.7]	K00430	At4g11290/1e-145/[R] TWOG0189 Peroxidase	NA
C.cajan_10525	492.42	507.01	548.94	380.19	386.66	390.49	XP_020213241.1/2.90798e-150/CBS domain-containing protein CBSX3, mitochondrial isoform X2 [Cajanus cajan] &gt;XP_020213242.1 CBS domain-containing protein CBSX3, mitochondrial isoform X2 [Cajanus cajan] &gt;KYP71566.1 hypothetical protein KK1_010831 [Cajanus cajan]	Q9LEV3/5e-120/CBSX3_ARATH CBS domain-containing protein CBSX3, mitochondrial OS=Arabidopsis thaliana OX=3702 GN=CBSX3 PE=1 SV=1	NA	0	NA	NA
C.cajan_27950	492.35	287.83	513.61	489.98	452.4	412.13	GAV59646.1/3.02222e-24/hypothetical protein CFOL_v3_03177 [Cephalotus follicularis]	NA	NA	0	NA	NA
C.cajan_35547	491.43	418.55	487.8	450.8	481.79	512.1	KYP42792.1/2.73675e-71/Macrophage migration inhibitory factor isogeny [Cajanus cajan]	P81529/3e-19/MIFH_TRISP Macrophage migration inhibitory factor homolog OS=Trichinella spiralis OX=6334 PE=1 SV=2	thj:104827060/1.8e-44/macrophage migration inhibitory factor homolog isoform X1; K07253 phenylpyruvate tautomerase [EC:5.3.2.1]	K07253	At5g01650/3e-60/[V] KOG1759 Macrophage migration inhibitory factor	cellular_component:GO:0009507//chloroplast;
C.cajan_21146	489.52	525.06	386.61	432.81	383.38	355.81	XP_020214711.1/1.09342e-100/60S ribosomal protein L23a [Cajanus cajan]	O22644/9e-82/RL23A_FRIAG 60S ribosomal protein L23A OS=Fritillaria agrestis OX=64177 GN=RPL23A PE=2 SV=1	ccaj:109798742/1.0e-74/60S ribosomal protein L23a; K02893 large subunit ribosomal protein L23Ae	K02893	At3g55280/5e-69/[J] KOG1751 60s ribosomal protein L23	biological_process:GO:0006412//translation;cellular_component:GO:0005840//ribosome;molecular_function:GO:0003735//structural constituent of ribosome;
C.cajan_30029	489.12	346.16	410.61	386.76	431.42	423.05	KYP46080.1/4.10885e-124/Ubiquitin-conjugating enzyme E2 2 [Cajanus cajan]	P42745/2e-79/UBC2_ARATH Ubiquitin-conjugating enzyme E2 2 OS=Arabidopsis thaliana OX=3702 GN=UBC2 PE=2 SV=1	cqi:110690432/7.4e-61/ubiquitin-conjugating enzyme E2 2; K10573 ubiquitin-conjugating enzyme E2 A [EC:2.3.2.23]	K10573	At2g02760/1e-79/[O] KOG0419 Ubiquitin-protein ligase	molecular_function:GO:0005524//ATP binding;
C.cajan_01670	488.93	423.27	537.39	326.73	384.5	412.4	KYP55496.1/0/Homeobox-leucine zipper protein HAT5 [Cajanus cajan]	Q02283/1e-42/HAT5_ARATH Homeobox-leucine zipper protein HAT5 OS=Arabidopsis thaliana OX=3702 GN=HAT5 PE=1 SV=1	pop:7474839/3.6e-64/homeobox-leucine zipper protein HAT5; K09338 homeobox-leucine zipper protein	K09338	At3g01470/4e-43/[K] KOG0483 Transcription factor HEX, contains HOX and HALZ domains	cellular_component:GO:0005634//nucleus;molecular_function:GO:0043565//sequence-specific DNA binding;GO:0003700//DNA binding transcription factor activity;
C.cajan_17173	487.7	436.98	466.87	445.55	456.16	491.11	KYP63117.1/0/Actin-101 family, partial [Cajanus cajan]	P30173/0.0/ACT13_SOLTU Actin-101 OS=Solanum tuberosum OX=4113 GN=AC101 PE=3 SV=1	pvu:PHAVU_006G209800g/1.2e-206/hypothetical protein; K10355 actin, other eukaryote	K10355	At3g12110/0.0/[Z] KOG0676 Actin and related proteins	molecular_function:GO:0005524//ATP binding;
C.cajan_13641	487.56	400.7	350.73	418.61	423.35	353.06	KYP58642.1/1.77423e-144/40S ribosomal protein S10 [Cajanus cajan]	P0DKK9/1e-67/RS10B_ORYSJ 40S ribosomal protein S10-2 OS=Oryza sativa subsp. japonica OX=39947 GN=RPS10-2 PE=2 SV=1	ccaj:109805683/1.8e-90/transcription factor MYB51-like; K09422 transcription factor MYB, plant	K09422	At4g25740/1e-66/[J] KOG3344 40s ribosomal protein s10	cellular_component:GO:0005840//ribosome;
C.cajan_10430	483.58	392.54	525.79	500.36	512.8	470.09	XP_020211817.1/8.32679e-52/uncharacterized protein At2g23090-like [Cajanus cajan] &gt;KYP71471.1 Uncharacterized protein At2g23090 family [Cajanus cajan]	O64818/6e-44/Y2309_ARATH Uncharacterized protein At2g23090 OS=Arabidopsis thaliana OX=3702 GN=At2g23090 PE=1 SV=1	NA	0	NA	NA
C.cajan_35692	483.1	507.89	356.25	444.22	411.09	359.57	XP_002523902.1/1.29263e-97/PREDICTED: 40S ribosomal protein S23 isoform X2 [Ricinus communis] &gt;XP_002525181.1 PREDICTED: 40S ribosomal protein S23 [Ricinus communis] &gt;XP_012082287.1 40S ribosomal protein S23 isoform X1 [Jatropha curcas] &gt;XP_015577704.1 PREDICTED: 40S ribosomal protein S23 isoform X1 [Ricinus communis] &gt;XP_020238125.1 40S ribosomal protein S23 [Cajanus cajan] &gt;XP_02…	P46297/4e-98/RS23_FRAAN 40S ribosomal protein S23 OS=Fragaria ananassa OX=3747 GN=RPS23 PE=2 SV=1	rcu:8263368/8.2e-74/40S ribosomal protein S23 isoform X2; K02973 small subunit ribosomal protein S23e	K02973	At5g02960/2e-93/[J] KOG1749 40S ribosomal protein S23	biological_process:GO:0006412//translation;cellular_component:GO:0015935//small ribosomal subunit;molecular_function:GO:0003735//structural constituent of ribosome;
C.cajan_13049	481.88	447.52	333.94	382.72	392.09	316.67	KYP67130.1/1.00215e-176/40S ribosomal protein S14 [Cajanus cajan]	O22584/3e-71/RS14_LUPLU 40S ribosomal protein S14 OS=Lupinus luteus OX=3873 GN=RPS14 PE=2 SV=1	aip:107631527/2.1e-53/40S ribosomal protein S14; K02955 small subunit ribosomal protein S14e	K02955	At3g11510/1e-63/[J] KOG0407 40S ribosomal protein S14	NA
C.cajan_27200	481.8	441.12	307.47	332.46	342.99	300.71	KYP51477.1/0/60S ribosomal protein L37a-2 [Cajanus cajan]	Q8RXU5/3e-24/R37A2_ARATH 60S ribosomal protein L37a-2 OS=Arabidopsis thaliana OX=3702 GN=RPL37AC PE=3 SV=1	gmx:106798578/1.0e-31/uncharacterized protein LOC106798578; K09494 T-complex protein 1 subunit beta	K09494	At2g10670/1e-25/[R] KOG0017 FOG: Transposon-encoded proteins with TYA, reverse transcriptase, integrase domains in various combinations	NA
C.cajan_25021	481.5	502.88	361.15	390.56	406.81	332.16	XP_020231733.1/3.01416e-147/60S ribosomal protein L19-1 [Cajanus cajan]	Q9LUQ6/4e-124/RL192_ARATH 60S ribosomal protein L19-2 OS=Arabidopsis thaliana OX=3702 GN=RPL19B PE=2 SV=1	ccaj:109812225/1.6e-102/60S ribosomal protein L19-1; K02885 large subunit ribosomal protein L19e	K02885	At3g16780/2e-124/[J] KOG1696 60s ribosomal protein L19	biological_process:GO:0006412//translation;cellular_component:GO:0022625//cytosolic large ribosomal subunit;molecular_function:GO:0003735//structural constituent of ribosome;
C.cajan_05667	480.64	379.08	450.33	465.06	481.06	462.35	KYP73193.1/0/L-ascorbate oxidase [Cajanus cajan]	Q40588/0.0/ASO_TOBAC L-ascorbate oxidase OS=Nicotiana tabacum OX=4097 GN=AAO PE=2 SV=1	ccaj:109793185/3.0e-288/L-ascorbate oxidase-like; K00423 L-ascorbate oxidase [EC:1.10.3.3]	K00423	At5g21100/0.0/[Q] KOG1263 Multicopper oxidases	cellular_component:GO:0005576//extracellular region;molecular_function:GO:0016722//oxidoreductase activity, oxidizing metal ions;GO:0005507//copper ion binding;GO:0016491//oxidoreductase activity;
C.cajan_16391	480.01	368.39	340.92	424.14	430.7	369.08	XP_020221499.1/1.3149e-93/60S ribosomal protein L27-like [Cajanus cajan] &gt;KYP62341.1 60S ribosomal protein L27 [Cajanus cajan]	Q05462/5e-86/RL27_PEA 60S ribosomal protein L27 OS=Pisum sativum OX=3888 GN=RPL27 PE=2 SV=1	ccaj:109804130/2.0e-69/60S ribosomal protein L27-like; K02901 large subunit ribosomal protein L27e	K02901	At4g15000/2e-81/[J] KOG3418 60S ribosomal protein L27	biological_process:GO:0006412//translation;cellular_component:GO:0005840//ribosome;GO:0022625//cytosolic large ribosomal subunit;molecular_function:GO:0003735//structural constituent of ribosome;
C.cajan_36348	479.84	577.54	402.65	373.93	373.8	338.99	XP_020204452.1/2.34641e-154/40S ribosomal protein S8 [Cajanus cajan]	Q08069/1e-139/RS8_MAIZE 40S ribosomal protein S8 OS=Zea mays OX=4577 GN=RPS8 PE=2 SV=2	ccaj:109789827/3.2e-114/40S ribosomal protein S8; K02995 small subunit ribosomal protein S8e	K02995	At5g59240/1e-120/[J] KOG3283 40S ribosomal protein S8	biological_process:GO:0000462//maturation of SSU-rRNA from tricistronic rRNA transcript (SSU-rRNA, 5.8S rRNA, LSU-rRNA);GO:0006412//translation;cellular_component:GO:0022627//cytosolic small ribosomal subunit;molecular_function:GO:0003735//structural constituent of ribosome;
C.cajan_07071	479.66	243.61	583.53	2475.73	2256.32	2685.94	XP_020210120.1/3.75813e-161/germin-like protein subfamily 1 member 7 [Cajanus cajan] &gt;KYP74586.1 Germin-like protein subfamily 1 member 7 [Cajanus cajan]	Q9SFF9/3e-102/GL17_ARATH Germin-like protein subfamily 1 member 7 OS=Arabidopsis thaliana OX=3702 GN=At3g05950 PE=2 SV=1	NA	0	At3g05950/1e-102/[V] LSE0346 A Germin/oxalate oxidase	cellular_component:GO:0005618//cell wall;GO:0005576//extracellular region;molecular_function:GO:0045735//nutrient reservoir activity;GO:0030145//manganese ion binding;
C.cajan_43952	477.91	597.73	457.03	680.8	637.53	666.14	XP_020207969.1/0/phosphoglycerate kinase, cytosolic [Cajanus cajan] &gt;KYP33018.1 Phosphoglycerate kinase, cytosolic [Cajanus cajan]	Q42962/0.0/PGKY_TOBAC Phosphoglycerate kinase, cytosolic OS=Nicotiana tabacum OX=4097 PE=2 SV=1	ccaj:109792930/2.3e-222/phosphoglycerate kinase, cytosolic; K00927 phosphoglycerate kinase [EC:2.7.2.3]	K00927	At1g79550/0.0/[G] KOG1367 3-phosphoglycerate kinase	biological_process:GO:0006096//glycolytic process;molecular_function:GO:0005524//ATP binding;GO:0004618//phosphoglycerate kinase activity;
C.cajan_10915	477.79	488.97	410.26	406.17	456.37	374.53	XP_020212753.1/2.18493e-38/uncharacterized protein LOC109797209 [Cajanus cajan] &gt;KYP71953.1 hypothetical protein KK1_011235 [Cajanus cajan]	NA	NA	0	NA	cellular_component:GO:0016021//integral component of membrane;
C.cajan_04837	476.86	505.69	365.41	400.64	391.45	336.2	XP_020239925.1/4.16685e-166/60S ribosomal protein L6-like [Cajanus cajan] &gt;KYP72369.1 60S ribosomal protein L6 [Cajanus cajan]	P34091/1e-131/RL6_MESCR 60S ribosomal protein L6 OS=Mesembryanthemum crystallinum OX=3544 GN=RPL6 PE=2 SV=1	ccaj:109818808/8.1e-127/60S ribosomal protein L6-like; K02934 large subunit ribosomal protein L6e	K02934	At1g74050/1e-119/[J] KOG1694 60s ribosomal protein L6	biological_process:GO:0006412//translation;cellular_component:GO:0005840//ribosome;molecular_function:GO:0003735//structural constituent of ribosome;
C.cajan_01043	476.74	607.4	489.15	506.93	477.5	443.5	KYP54871.1/0/Adenosylhomocysteinase 1 [Cajanus cajan]	O23255/0.0/SAHH1_ARATH Adenosylhomocysteinase 1 OS=Arabidopsis thaliana OX=3702 GN=SAHH1 PE=1 SV=1	ccaj:109807882/1.1e-217/adenosylhomocysteinase isoform X1; K01251 adenosylhomocysteinase [EC:3.3.1.1]	K01251	At4g13940/0.0/[H] KOG1370 S-adenosylhomocysteine hydrolase	biological_process:GO:0033353//S-adenosylmethionine cycle;GO:0019510//S-adenosylhomocysteine catabolic process;GO:0006730//one-carbon metabolic process;cellular_component:GO:0005829//cytosol;molecular_function:GO:0004013//adenosylhomocysteinase activity;GO:0051287//NAD binding;
C.cajan_08701	475.22	194.84	315.62	429.87	407.74	320.72	KYP69753.1/4.97759e-28/hypothetical protein KK1_008954 [Cajanus cajan]	NA	NA	0	NA	NA
BGI_novel_G000229	473.99	359.88	313.15	382.94	363.71	314.65	XP_020239537.1/1.51439e-112/60S ribosomal protein L24 [Cajanus cajan]	O65743/4e-103/RL24_CICAR 60S ribosomal protein L24 OS=Cicer arietinum OX=3827 GN=RPL24 PE=2 SV=1	ccaj:109818468/1e-113/60S ribosomal protein L24; K02896 large subunit ribosomal protein L24e	K02896	At3g53020/4e-94/[J] KOG1722 60s ribosomal protein L24	cellular_component:GO:0005840//ribosome;
C.cajan_01698	473.91	505.61	328.46	419.76	410.27	346.04	XP_003549666.1/1.22532e-143/PREDICTED: 40S ribosomal protein S9-2 [Glycine max] &gt;XP_020227021.1 40S ribosomal protein S9-2 [Cajanus cajan] &gt;KHN18541.1 40S ribosomal protein S9-2 [Glycine soja] &gt;KHN48678.1 40S ribosomal protein S9-2 [Glycine soja] &gt;KRH03454.1 hypothetical protein GLYMA_17G098600 [Glycine max] &gt;KRH56926.1 hypothetical protein GLYMA_05G028000 [Glycine max] &gt;KYP4789…	Q9FLF0/1e-125/RS92_ARATH 40S ribosomal protein S9-2 OS=Arabidopsis thaliana OX=3702 GN=RPS9C PE=1 SV=1	ccaj:109808429/3.9e-106/40S ribosomal protein S9-2; K02997 small subunit ribosomal protein S9e	K02997	At5g39850/4e-126/[J] KOG3301 Ribosomal protein S4	biological_process:GO:0006412//translation;GO:0045903//positive regulation of translational fidelity;cellular_component:GO:0022627//cytosolic small ribosomal subunit;GO:0015935//small ribosomal subunit;molecular_function:GO:0003735//structural constituent of ribosome;GO:0019843//rRNA binding;
C.cajan_14330	473.35	173.29	267.62	178.41	164.8	239.7	KYP59326.1/1.41214e-30/hypothetical protein KK1_014758 [Cajanus cajan] &gt;AOY40519.1 ribosomal protein L32 (chloroplast) [Cajanus scarabaeoides] &gt;AOY40605.1 ribosomal protein L32 (chloroplast) [Cajanus cajan]	A4GGE4/5e-30/RK32_PHAVU 50S ribosomal protein L32, chloroplastic OS=Phaseolus vulgaris OX=3885 GN=rpl32 PE=3 SV=1	gmx:3989364/3.1e-21/rpl32, GlmaCp076; ribosomal protein L32; K02911 large subunit ribosomal protein L32	K02911	NA	biological_process:GO:0006412//translation;cellular_component:GO:0015934//large ribosomal subunit;GO:0009507//chloroplast;molecular_function:GO:0003735//structural constituent of ribosome;
C.cajan_21202	473.25	421.79	360.64	385.92	373.91	379.25	XP_020214771.1/2.68904e-101/probable histone H2B.1 [Cajanus cajan] &gt;KYP68211.1 putative histone H2B.1 [Cajanus cajan]	Q1S9I9/2e-86/H2B1_MEDTR Probable histone H2B.1 OS=Medicago truncatula OX=3880 PE=3 SV=3	ccaj:109798785/9.1e-71/probable histone H2B.1; K11252 histone H2B	K11252	At3g45980/1e-82/[B] KOG1744 Histone H2B	cellular_component:GO:0005634//nucleus;GO:0000786//nucleosome;molecular_function:GO:0003677//DNA binding;GO:0046982//protein heterodimerization activity;
C.cajan_03943	471.9	365.57	517.56	459.19	449.22	439.35	KYP57759.1/0/Ubiquitin, partial [Cajanus cajan]	P0CG71/0.0/UBIQ1_CAEEL Polyubiquitin-A OS=Caenorhabditis elegans OX=6239 GN=ubq-1 PE=3 SV=1	ats:109747268/0.0e+00/LOC109747268; polyubiquitin-A isoform X1; K08770 ubiquitin C	K08770	CE01921/0.0/[OR] KOG0001 Ubiquitin and ubiquitin-like proteins	NA
C.cajan_17252	469.34	456.2	371.08	346.06	340.02	357.63	GAU38009.1/2.89309e-42/hypothetical protein TSUD_205490, partial [Trifolium subterraneum]	P38385/9e-42/SC61G_ORYSJ Protein transport protein Sec61 subunit gamma OS=Oryza sativa subsp. japonica OX=39947 GN=Os02g0178400 PE=3 SV=1	aip:107625816/3.3e-31/protein transport protein Sec61 subunit gamma; K07342 protein transport protein SEC61 subunit gamma and related proteins	K07342	At5g50460/8e-41/[U] KOG3498 Preprotein translocase, gamma subunit	biological_process:GO:0006605//protein targeting;cellular_component:GO:0005622//intracellular;GO:0016021//integral component of membrane;molecular_function:GO:0015450//P-P-bond-hydrolysis-driven protein transmembrane transporter activity;
C.cajan_28867	469.06	177.45	327.11	417.02	525.21	487.21	KYP46009.1/1.38127e-42/hypothetical protein KK1_032393 [Cajanus cajan]	Q2PMR2/1e-40/RR18_SOYBN 30S ribosomal protein S18, chloroplastic OS=Glycine max OX=3847 GN=rps18 PE=3 SV=1	ccaj:29293596/4.1e-29/rps18, BKH98_gp039; ribosomal protein S18; K02963 small subunit ribosomal protein S18	K02963	AtCh045/1e-33/[J] KOG3162 Mitochondrial/chloroplast ribosomal protein S18	biological_process:GO:0006412//translation;cellular_component:GO:0005840//ribosome;GO:0009507//chloroplast;molecular_function:GO:0003735//structural constituent of ribosome;GO:0019843//rRNA binding;
BGI_novel_G000239	467.86	493.88	499.23	429.84	438.93	448.57	XP_020239046.1/0/monodehydroascorbate reductase [Cajanus cajan]	Q40977/0.0/MDAR_PEA Monodehydroascorbate reductase OS=Pisum sativum OX=3888 PE=1 SV=1	ccaj:109818059/0.0/monodehydroascorbate reductase; K08232 monodehydroascorbate reductase (NADH) [EC:1.6.5.4]	K08232	At3g52880/0.0/[R] KOG1336 Monodehydroascorbate/ferredoxin reductase	NA
C.cajan_26932	467.71	555.26	525.64	422.67	319.59	382.97	KYP48564.1/1.5638e-153/hypothetical protein KK1_029715 [Cajanus cajan]	Q9SRN0/5e-98/NHL1_ARATH NDR1/HIN1-like protein 1 OS=Arabidopsis thaliana OX=3702 GN=NHL1 PE=2 SV=1	NA	0	At3g11660/2e-98/[V] LSE0414 A Harpin-induced protein involved in plant hypersensitive response and related proteins	cellular_component:GO:0016021//integral component of membrane;
C.cajan_26023	466.78	449.25	394.03	486.48	422.83	489.18	XP_020231305.1/7.74915e-48/UPF0057 membrane protein At4g30660-like [Cajanus cajan] &gt;KYP51465.1 UPF0057 membrane protein At4g30660 family [Cajanus cajan]	Q9SUI0/5e-36/RC24_ARATH UPF0057 membrane protein At4g30660 OS=Arabidopsis thaliana OX=3702 GN=At4g30660 PE=3 SV=1	pda:103710480/1.0e-14/eukaryotic translation initiation factor-like; K03260 translation initiation factor 4G	K03260	At4g30660/2e-36/[R] KOG1773 Stress responsive protein	cellular_component:GO:0016021//integral component of membrane;
C.cajan_23135	466.66	489.48	327.17	404.65	380.28	328.66	XP_020215617.1/0/guanine nucleotide-binding protein subunit beta-like protein [Cajanus cajan] &gt;KYP67473.1 Guanine nucleotide-binding protein subunit beta-like protein [Cajanus cajan]	Q39836/0.0/GBLP_SOYBN Guanine nucleotide-binding protein subunit beta-like protein OS=Glycine max OX=3847 PE=2 SV=1	ccaj:109799457/2.1e-189/guanine nucleotide-binding protein subunit beta-like protein; K14753 guanine nucleotide-binding protein subunit beta-2-like 1 protein	K14753	At3g18130/0.0/[T] KOG0279 G protein beta subunit-like protein	NA
C.cajan_32099	465.85	396.79	411.75	580.75	627.94	586.79	KYP45234.1/7.14517e-124/hypothetical protein KK1_033249 [Cajanus cajan]	NA	NA	0	NA	cellular_component:GO:0016021//integral component of membrane;
C.cajan_06712	465.82	477.62	332.18	362.54	363.39	297.63	XP_020202850.1/1.78355e-147/60S ribosomal protein L19-3 [Cajanus cajan]	Q9LUQ6/4e-125/RL192_ARATH 60S ribosomal protein L19-2 OS=Arabidopsis thaliana OX=3702 GN=RPL19B PE=2 SV=1	ccaj:109788515/1.2e-102/60S ribosomal protein L19-3; K02885 large subunit ribosomal protein L19e	K02885	At3g16780/2e-125/[J] KOG1696 60s ribosomal protein L19	biological_process:GO:0006412//translation;cellular_component:GO:0022625//cytosolic large ribosomal subunit;molecular_function:GO:0003723//RNA binding;GO:0003735//structural constituent of ribosome;
C.cajan_44724	465.51	274.04	381.04	543.11	556.93	553.37	XP_020207309.1/1.24123e-109/glycine-rich protein A3-like [Cajanus cajan] &gt;KYP34114.1 Glycine-rich protein A3 [Cajanus cajan]	P37705/2e-10/GRP3_DAUCA Glycine-rich protein A3 OS=Daucus carota OX=4039 PE=2 SV=1	NA	0	NA	NA
C.cajan_24584	464.43	295.95	332.28	379.61	405.39	358.58	KYP52101.1/5.93611e-58/hypothetical protein KK1_026013 [Cajanus cajan]	Q9M9R9/2e-11/NDB3B_ARATH NADH dehydrogenase [ubiquinone] 1 beta subcomplex subunit 3-B OS=Arabidopsis thaliana OX=3702 GN=At1g14450 PE=3 SV=1	NA	0	NA	biological_process:GO:0022900//electron transport chain;cellular_component:GO:0005747//mitochondrial respiratory chain complex I;GO:0016021//integral component of membrane;
C.cajan_39542	463.95	461.71	568.8	534.85	552.03	586.71	KYP37676.1/0/Protein IN2-1 isogeny B, partial [Cajanus cajan]	Q9LZ06/4e-114/GSTL3_ARATH Glutathione S-transferase L3 OS=Arabidopsis thaliana OX=3702 GN=GSTL3 PE=2 SV=1	ccaj:109789954/9.0e-132/glutathione S-transferase L3-like; K00799 glutathione S-transferase [EC:2.5.1.18]	K00799	At5g02790/2e-114/[O] KOG0406 Glutathione S-transferase	biological_process:GO:0006749//glutathione metabolic process;GO:0010731//protein glutathionylation;cellular_component:GO:0005737//cytoplasm;molecular_function:GO:0004364//glutathione transferase activity;
C.cajan_39366	462.86	482.51	526.73	542.25	515.01	449.65	XP_020238650.1/0/tubulin beta-5 chain [Cajanus cajan] &gt;XP_020238651.1 tubulin beta-5 chain [Cajanus cajan] &gt;KYP43344.1 Tubulin beta-2 chain [Cajanus cajan]	Q9ZPN9/0.0/TBB2_ELEIN Tubulin beta-2 chain OS=Eleusine indica OX=29674 GN=TUBB2 PE=2 SV=1	ccaj:109817729/2.7e-267/tubulin beta-5 chain; K07375 tubulin beta	K07375	At5g12250/0.0/[Z] KOG1375 Beta tubulin	biological_process:GO:0007017//microtubule-based process;cellular_component:GO:0005874//microtubule;GO:0005737//cytoplasm;molecular_function:GO:0005200//structural constituent of cytoskeleton;GO:0005525//GTP binding;GO:0003924//GTPase activity;
C.cajan_28059	462.45	491.55	414.76	305.75	220.84	263.2	XP_020233993.1/6.93464e-87/thioredoxin-like protein CXXS1 [Cajanus cajan] &gt;KYP48463.1 Thioredoxin-like 4 [Cajanus cajan]	Q8LDI5/1e-52/CXXS1_ARATH Thioredoxin-like protein CXXS1 OS=Arabidopsis thaliana OX=3702 GN=CXXS1 PE=2 SV=2	ccaj:109814068/3.4e-63/thioredoxin-like protein CXXS1; K03671 thioredoxin 1	K03671	At1g11530/5e-53/[O] KOG0907 Thioredoxin	biological_process:GO:0045454//cell redox homeostasis;GO:0006662//glycerol ether metabolic process;GO:0034599//cellular response to oxidative stress;cellular_component:GO:0005737//cytoplasm;GO:0005623//cell;molecular_function:GO:0015035//protein disulfide oxidoreductase activity;GO:0004791//thioredoxin-disulfide reductase activity;GO:0047134//protein-disulfide reductase activity;GO:0016671//oxido…
C.cajan_27974	458.59	353.52	381.77	420.89	434.21	430.95	XP_020232830.1/2.91852e-52/RPM1-interacting protein 4 [Cajanus cajan] &gt;KYP49784.1 RPM1-interacting protein 4 [Cajanus cajan]	O22633/4e-34/NOI4_ARATH Protein NOI4 OS=Arabidopsis thaliana OX=3702 GN=NOI4 PE=1 SV=1	NA	0	NA	NA
C.cajan_33931	457.91	525.61	672.6	440.99	489.74	528	XP_020237672.1/0/endochitinase CH5B [Cajanus cajan]	P36361/0.0/CHI5_PHAVU Endochitinase CH5B OS=Phaseolus vulgaris OX=3885 PE=3 SV=1	ccaj:109816925/1.5e-195/endochitinase CH5B; K20547 basic endochitinase B [EC:3.2.1.14]	K20547	At3g12500/9e-160/[R] KOG4742 Predicted chitinase	biological_process:GO:0016998//cell wall macromolecule catabolic process;GO:0006032//chitin catabolic process;GO:0006952//defense response;GO:0000272//polysaccharide catabolic process;GO:0005975//carbohydrate metabolic process;cellular_component:GO:0005773//vacuole;molecular_function:GO:0008061//chitin binding;GO:0004568//chitinase activity;
C.cajan_13211	456.39	240.29	350.21	323.33	273.28	219.82	XP_020216376.1/0/aquaporin PIP1-3-like [Cajanus cajan] &gt;KYP67292.1 putative aquaporin PIP1-4 [Cajanus cajan]	Q39196/9e-177/PIP14_ARATH Probable aquaporin PIP1-4 OS=Arabidopsis thaliana OX=3702 GN=PIP1.4 PE=1 SV=1	ccaj:109800096/6.0e-164/aquaporin PIP1-3-like; K09872 aquaporin PIP	K09872	At2g45960/6e-177/[G] KOG0223 Aquaporin (major intrinsic protein family)	cellular_component:GO:0016021//integral component of membrane;molecular_function:GO:0005215//transporter activity;
C.cajan_39404	455.9	330.51	335.99	607.87	622.96	703.73	XP_020205846.1/1.7478e-100/uncharacterized protein LOC109791007 [Cajanus cajan] &gt;KYP36093.1 hypothetical protein KK1_042821 [Cajanus cajan]	NA	NA	0	At5g25240/4e-16/[S] LSE0366 A Uncharacterized protein	NA
C.cajan_10043	454.42	272.01	357.81	391.48	404.06	378.77	XP_020210823.1/6.27769e-112/ankyrin repeat domain-containing protein 30A-like [Cajanus cajan] &gt;KYP71084.1 hypothetical protein KK1_010327 [Cajanus cajan]	NA	zju:107434958/1.8e-67/golgin subfamily A member 6-like protein 7 isoform X2; K19748 RAB6-interacting golgin	K19748	NA	NA
C.cajan_02440	454.21	308.47	384.09	364.73	398.69	283.55	XP_020228023.1/9.51234e-80/gibberellin-regulated protein 11-like [Cajanus cajan] &gt;KYP56265.1 Snakin-2 [Cajanus cajan]	Q93X17/3e-23/SNAK2_SOLTU Snakin-2 OS=Solanum tuberosum OX=4113 GN=SN2 PE=1 SV=1	NA	0	At5g14920/6e-23/[R] LSE0474 A Gibberellin-regulated protein	NA
C.cajan_43876	453.39	346.44	328.41	331.65	344.57	280.84	XP_003529537.1/2.57131e-37/PREDICTED: 60S ribosomal protein L29-1 [Glycine max] &gt;XP_003533197.1 PREDICTED: 60S ribosomal protein L29-1 [Glycine max] &gt;XP_003550578.1 PREDICTED: 60S ribosomal protein L29-1 [Glycine max] &gt;XP_020208104.1 60S ribosomal protein L29-1 [Cajanus cajan] &gt;XP_020228391.1 60S ribosomal protein L29-1 [Cajanus cajan] &gt;XP_021608152.1 60S ribosomal protein L29-1 [M…	Q9M7X7/1e-32/RL291_ARATH 60S ribosomal protein L29-1 OS=Arabidopsis thaliana OX=3702 GN=RPL29A PE=1 SV=1	mesc:110611901/1.6e-26/60S ribosomal protein L29-1; K02905 large subunit ribosomal protein L29e	K02905	At3g06700/6e-33/[J] KOG3504 60S ribosomal protein L29	biological_process:GO:0002181//cytoplasmic translation;GO:0006412//translation;cellular_component:GO:0005840//ribosome;GO:0022625//cytosolic large ribosomal subunit;molecular_function:GO:0003735//structural constituent of ribosome;
C.cajan_06325	453.37	407.01	483.18	408.92	413.56	400.23	NP_001294894.1/2.40617e-107/ubiquitin-conjugating enzyme E2 variant 1D [Jatropha curcas] &gt;XP_007027916.1 PREDICTED: ubiquitin-conjugating enzyme E2 variant 1D [Theobroma cacao] &gt;XP_006575294.2 PREDICTED: ubiquitin-conjugating enzyme E2 variant 1D [Glycine max] &gt;XP_020204523.1 ubiquitin-conjugating enzyme E2 variant 1D [Cajanus cajan] &gt;XP_021289441.1 ubiquitin-conjugating enzyme E2 var…	Q9SVD7/1e-102/UEV1D_ARATH Ubiquitin-conjugating enzyme E2 variant 1D OS=Arabidopsis thaliana OX=3702 GN=UEV1D PE=1 SV=1	qsu:111998689/8.3e-85/ubiquitin-conjugating enzyme E2 variant 1D; K10704 ubiquitin-conjugating enzyme E2 variant	K10704	At3g52560/4e-103/[O] KOG0896 Ubiquitin-conjugating enzyme E2	NA
C.cajan_10932	452.68	300.73	384.85	628.87	637.56	613.06	XP_020213247.1/9.93763e-148/ESCRT-related protein CHMP1B [Cajanus cajan] &gt;KYP71970.1 Charged multivesicular body protein 1 [Cajanus cajan]	Q8LE58/1e-134/CHM1A_ARATH ESCRT-related protein CHMP1A OS=Arabidopsis thaliana OX=3702 GN=CHMP1A PE=1 SV=1	ccaj:109797579/2.3e-101/ESCRT-related protein CHMP1B; K12197 charged multivesicular body protein 1	K12197	At1g17730/6e-135/[U] KOG3232 Vacuolar assembly/sorting protein DID2	biological_process:GO:0007034//vacuolar transport;cellular_component:GO:0005622//intracellular;
C.cajan_41828	451.84	503.12	290.43	269.61	310.34	281.79	XP_020207380.1/6.52764e-158/kunitz-type trypsin inhibitor-like 2 protein [Cajanus cajan] &gt;KYP33981.1 Kunitz-type trypsin inhibitor-like 2 protein [Cajanus cajan]	O82711/7e-99/PIP22_PEA Kunitz-type trypsin inhibitor-like 2 protein OS=Pisum sativum OX=3888 GN=PIP20-2 PE=3 SV=1	NA	0	NA	molecular_function:GO:0008233//peptidase activity;GO:0004866//endopeptidase inhibitor activity;
C.cajan_21324	451.71	341.12	362.49	318.38	265.16	293.68	XP_020214593.1/9.3415e-96/actin-depolymerizing factor 5-like [Cajanus cajan]	O49606/9e-79/ADF9_ARATH Actin-depolymerizing factor 9 OS=Arabidopsis thaliana OX=3702 GN=ADF9 PE=2 SV=2	ccaj:109798657/6.6e-73/actin-depolymerizing factor 5-like; K05765 cofilin	K05765	At2g16700/8e-79/[Z] KOG1735 Actin depolymerizing factor	biological_process:GO:0030042//actin filament depolymerization;cellular_component:GO:0015629//actin cytoskeleton;molecular_function:GO:0003779//actin binding;
C.cajan_22545	451.37	289.61	375.63	387.15	391.9	414.63	XP_020222777.1/2.62696e-61/uncharacterized protein At4g14450, chloroplastic-like [Cajanus cajan] &gt;KYP60794.1 hypothetical protein KK1_023207 [Cajanus cajan]	Q6NN02/6e-19/Y4445_ARATH Uncharacterized protein At4g14450, chloroplastic OS=Arabidopsis thaliana OX=3702 GN=At4g14450 PE=2 SV=1	NA	0	NA	cellular_component:GO:0016021//integral component of membrane;
C.cajan_01956	451.28	410.89	403.94	318.95	347.34	312.04	XP_020226981.1/3.06407e-116/eukaryotic translation initiation factor 5A-2 [Cajanus cajan] &gt;KYP55781.1 Eukaryotic translation initiation factor 5A-2 [Cajanus cajan]	P24922/3e-112/IF5A2_NICPL Eukaryotic translation initiation factor 5A-2 OS=Nicotiana plumbaginifolia OX=4092 GN=EIF-5A2 PE=2 SV=1	ccaj:109808397/4.7e-89/eukaryotic translation initiation factor 5A-2; K03263 translation initiation factor 5A	K03263	At1g13950/2e-103/[J] KOG3271 Translation initiation factor 5A (eIF-5A)	biological_process:GO:0006452//translational frameshifting;GO:0045905//positive regulation of translational termination;GO:0045901//positive regulation of translational elongation;molecular_function:GO:0043022//ribosome binding;GO:0003743//translation initiation factor activity;GO:0003746//translation elongation factor activity;
C.cajan_46047	451.11	1452.79	2219.61	1665.07	1679.09	2245.54	XP_020208681.1/1.28971e-106/ABA-responsive protein ABR18-like [Cajanus cajan] &gt;KYP31870.1 hypothetical protein KK1_047604 [Cajanus cajan]	Q7Y1W5/7e-72/P102E_LUPLU Class 10 plant pathogenesis-related protein 2E OS=Lupinus luteus OX=3873 GN=PR10.2E PE=2 SV=1	NA	0	NA	biological_process:GO:0006952//defense response;GO:0009607//response to biotic stimulus;
C.cajan_16985	451.1	280.96	399.26	986	1011.03	1101.73	XP_020220680.1/3.99834e-120/stress-related protein [Cajanus cajan]	Q41112/9e-112/SRP_PHAVU Stress-related protein OS=Phaseolus vulgaris OX=3885 GN=SRP PE=2 SV=1	vvi:100262484/1.0e-25/uncharacterized LOC100262484; K17616 CTD small phosphatase-like protein 2 [EC:3.1.3.-]	K17616	NA	NA
C.cajan_09287	451.07	447.4	553.43	82.32	94.71	81.83	KYP70335.1/0/hypothetical protein KK1_009548, partial [Cajanus cajan]	O04089/3e-180/ZIP4_ARATH Zinc transporter 4, chloroplastic OS=Arabidopsis thaliana OX=3702 GN=ZIP4 PE=2 SV=1	ccaj:109796894/3.6e-198/zinc transporter 4, chloroplastic-like; K14709 solute carrier family 39 (zinc transporter), member 1/2/3	K14709	At1g10970/1e-180/[P] KOG1558 Fe2+/Zn2+ regulated transporter	cellular_component:GO:0016021//integral component of membrane;molecular_function:GO:0005385//zinc ion transmembrane transporter activity;
C.cajan_05249	450.06	331.16	370.18	249.5	243.03	254.15	KYP72778.1/8.7673e-113/Histidine-containing phosphotransfer protein 1 [Cajanus cajan]	Q9ZNV9/2e-72/AHP1_ARATH Histidine-containing phosphotransfer protein 1 OS=Arabidopsis thaliana OX=3702 GN=AHP1 PE=1 SV=1	ccaj:109793422/1.2e-84/histidine-containing phosphotransfer protein 1-like; K14490 histidine-containing phosphotransfer peotein	K14490	At3g21510/7e-73/[T] KOG4747 Two-component phosphorelay intermediate involved in MAP kinase cascade regulation	biological_process:GO:0016310//phosphorylation;GO:0009736//cytokinin-activated signaling pathway;GO:0000160//phosphorelay signal transduction system;cellular_component:GO:0005634//nucleus;GO:0005737//cytoplasm;molecular_function:GO:0043424//protein histidine kinase binding;GO:0009927//histidine phosphotransfer kinase activity;
C.cajan_12020	450.03	445	333.39	380.53	370.05	334.61	KYP66105.1/1.9318e-96/40S ribosomal protein S25-2 [Cajanus cajan]	Q9SIK2/1e-53/RS252_ARATH 40S ribosomal protein S25-2 OS=Arabidopsis thaliana OX=3702 GN=RPS25B PE=3 SV=1	gsj:114408456/4.7e-50/40S ribosomal protein S25; K02975 small subunit ribosomal protein S25e	K02975	At2g21580/4e-54/[J] KOG1767 40S ribosomal protein S25	cellular_component:GO:0005840//ribosome;
C.cajan_07173	449.64	473.95	385.49	434.98	431.18	372.22	KYP74687.1/7.47726e-86/putative 60S ribosomal protein L14, partial [Cajanus cajan]	P55844/4e-79/RL14_PEA Probable 60S ribosomal protein L14 OS=Pisum sativum OX=3888 PE=2 SV=1	ccaj:109792021/2.7e-63/probable 60S ribosomal protein L14; K02875 large subunit ribosomal protein L14e	K02875	At4g27090/2e-73/[J] KOG3421 60S ribosomal protein L14	biological_process:GO:0006412//translation;GO:0042273//ribosomal large subunit biogenesis;cellular_component:GO:0005840//ribosome;GO:0022625//cytosolic large ribosomal subunit;molecular_function:GO:0003723//RNA binding;GO:0003735//structural constituent of ribosome;
C.cajan_05601	449.03	361.2	335.86	346.08	413.15	311.51	GAU38009.1/2.89309e-42/hypothetical protein TSUD_205490, partial [Trifolium subterraneum]	P38385/9e-42/SC61G_ORYSJ Protein transport protein Sec61 subunit gamma OS=Oryza sativa subsp. japonica OX=39947 GN=Os02g0178400 PE=3 SV=1	aip:107625816/3.3e-31/protein transport protein Sec61 subunit gamma; K07342 protein transport protein SEC61 subunit gamma and related proteins	K07342	At5g50460/8e-41/[U] KOG3498 Preprotein translocase, gamma subunit	biological_process:GO:0006605//protein targeting;cellular_component:GO:0005622//intracellular;GO:0016021//integral component of membrane;molecular_function:GO:0015450//P-P-bond-hydrolysis-driven protein transmembrane transporter activity;
C.cajan_44384	448.47	329.05	385.82	285.91	308.07	252.13	XP_020205719.1/1.48773e-81/uncharacterized protein LOC109790881 [Cajanus cajan] &gt;KYP36286.1 hypothetical protein KK1_042607 [Cajanus cajan]	NA	NA	0	NA	NA
C.cajan_20484	447.65	496.96	398.51	280.63	293.35	302.79	KYP76836.1/0/YTH domain family protein 2, partial [Cajanus cajan]	Q9LJE5/0.0/ECT2_ARATH YTH domain-containing protein ECT2 OS=Arabidopsis thaliana OX=3702 GN=ECT2 PE=1 SV=1	vra:106768577/0.0e+00/YTH domain-containing family protein 1 isoform X1; K20102 YTH domain-containing family protein	K20102	At3g13460/0.0/[R] KOG1901 Uncharacterized high-glucose-regulated protein	molecular_function:GO:0003723//RNA binding;
C.cajan_37343	446.15	397.95	388.15	359.68	381.31	354.28	KYP37621.1/0/V-type proton ATPase subunit E [Cajanus cajan]	Q9SWE7/3e-130/VATE_CITLI V-type proton ATPase subunit E OS=Citrus limon OX=2708 GN=VATE PE=2 SV=1	ccaj:109789985/3.7e-115/V-type proton ATPase subunit E-like; K02150 V-type H+-transporting ATPase subunit E	K02150	At4g11150/4e-117/[C] KOG1664 Vacuolar H+-ATPase V1 sector, subunit E	NA
C.cajan_06300	446.03	330.75	288.48	327.76	320.51	275.55	KYP73820.1/5.22734e-77/60S acidic ribosomal protein P2B [Cajanus cajan]	O24415/3e-28/RLA2B_MAIZE 60S acidic ribosomal protein P2B OS=Zea mays OX=4577 GN=RPP2B PE=1 SV=1	ccaj:109791131/1.6e-46/60S acidic ribosomal protein P2-2-like; K02943 large subunit ribosomal protein LP2	K02943	At3g44590/3e-26/[J] KOG3449 60S acidic ribosomal protein P2	biological_process:GO:0006414//translational elongation;cellular_component:GO:0005840//ribosome;molecular_function:GO:0003735//structural constituent of ribosome;
C.cajan_19003	444.85	403.1	411.52	398.96	388.31	416.06	KYP40991.1/1.62573e-110/V-type proton ATPase 16 kDa proteolipid subunit, partial [Cajanus cajan]	O22552/6e-111/VATL_VIGRR V-type proton ATPase 16 kDa proteolipid subunit OS=Vigna radiata var. radiata OX=3916 PE=2 SV=1	dct:110100583/2.0e-79/V-type proton ATPase 16 kDa proteolipid subunit; K02155 V-type H+-transporting ATPase 16kDa proteolipid subunit	K02155	At4g38920/3e-110/[C] KOG0232 Vacuolar H+-ATPase V0 sector, subunits c/c'	biological_process:GO:0015991//ATP hydrolysis coupled proton transport;cellular_component:GO:0005774//vacuolar membrane;GO:0033179//proton-transporting V-type ATPase, V0 domain;GO:0016021//integral component of membrane;molecular_function:GO:0015078//hydrogen ion transmembrane transporter activity;
C.cajan_08793	443.69	623.78	386.47	452.82	564.71	460.03	KYP69845.1/3.04992e-73/hypothetical protein KK1_009051 [Cajanus cajan]	NA	NA	0	NA	cellular_component:GO:0016021//integral component of membrane;
C.cajan_39107	442.83	409.75	304.66	375.93	340.29	291.18	XP_014509360.1/2.10442e-106/PREDICTED: 40S ribosomal protein S13 [Vigna radiata var. radiata] &gt;XP_014515700.1 PREDICTED: 40S ribosomal protein S13 [Vigna radiata var. radiata] &gt;XP_015964197.1 40S ribosomal protein S13 [Arachis duranensis] &gt;XP_015950661.1 40S ribosomal protein S13 [Arachis duranensis] &gt;XP_016189299.1 40S ribosomal protein S13 isoform X1 [Arachis ipaensis] &gt;XP_016184…	P62302/2e-107/RS13_SOYBN 40S ribosomal protein S13 OS=Glycine max OX=3847 GN=RPS13 PE=2 SV=1	vra:106773528/3.7e-80/40S ribosomal protein S13; K02953 small subunit ribosomal protein S13e	K02953	At4g00100/9e-99/[J] KOG0400 40S ribosomal protein S13	biological_process:GO:0006412//translation;cellular_component:GO:0005840//ribosome;GO:0005730//nucleolus;GO:0022627//cytosolic small ribosomal subunit;molecular_function:GO:0070181//small ribosomal subunit rRNA binding;GO:0003735//structural constituent of ribosome;
C.cajan_19467	442.03	344.94	310.09	196.49	254.97	265.92	KYP75821.1/6.03366e-42/hypothetical protein KK1_020028 [Cajanus cajan] &gt;KYP75829.1 hypothetical protein KK1_020036 [Cajanus cajan]	NA	NA	0	NA	NA
C.cajan_19459	442.03	344.94	310.09	196.49	254.97	265.92	KYP75821.1/6.03366e-42/hypothetical protein KK1_020028 [Cajanus cajan] &gt;KYP75829.1 hypothetical protein KK1_020036 [Cajanus cajan]	NA	NA	0	NA	NA
C.cajan_05462	440.72	454.82	630.46	371.02	371.45	356.14	XP_020234620.1/0/trans-cinnamate 4-monooxygenase [Cajanus cajan] &gt;KYP72990.1 Trans-cinnamate 4-monooxygenase [Cajanus cajan]	Q42797/0.0/TCMO_SOYBN Trans-cinnamate 4-monooxygenase OS=Glycine max OX=3847 GN=CYP73A11 PE=2 SV=1	ccaj:109814569/3.4e-295/trans-cinnamate 4-monooxygenase; K00487 trans-cinnamate 4-monooxygenase [EC:1.14.14.91]	K00487	At2g30490/0.0/[Q] KOG0156 Cytochrome P450 CYP2 subfamily	biological_process:GO:0044550//secondary metabolite biosynthetic process;GO:0009808//lignin metabolic process;cellular_component:GO:0016020//membrane;molecular_function:GO:0016705//oxidoreductase activity, acting on paired donors, with incorporation or reduction of molecular oxygen;GO:0020037//heme binding;GO:0005506//iron ion binding;GO:0004497//monooxygenase activity;GO:0016710//trans-cinnamate…
C.cajan_10700	440.53	381.69	476.98	517.79	577.63	475.66	KYP71740.1/0/S-adenosylmethionine synthetase [Cajanus cajan]	A4PU48/0.0/METK_MEDTR S-adenosylmethionine synthase OS=Medicago truncatula OX=3880 GN=METK PE=3 SV=1	lang:109359384/1.0e-176/S-adenosylmethionine synthase 3; K00789 S-adenosylmethionine synthetase [EC:2.5.1.6]	K00789	At4g01850/0.0/[H] KOG1506 S-adenosylmethionine synthetase	biological_process:GO:0006730//one-carbon metabolic process;GO:0006556//S-adenosylmethionine biosynthetic process;cellular_component:GO:0005829//cytosol;molecular_function:GO:0046872//metal ion binding;GO:0005524//ATP binding;GO:0004478//methionine adenosyltransferase activity;
C.cajan_18732	440.16	281.13	390.47	146.96	156.03	232.77	XP_020218511.1/0/aquaporin NIP2-1-like [Cajanus cajan] &gt;KYP64674.1 Aquaporin NIP2-1 [Cajanus cajan]	Q6Z2T3/3e-100/NIP21_ORYSJ Aquaporin NIP2-1 OS=Oryza sativa subsp. japonica OX=39947 GN=NIP2-1 PE=1 SV=1	ccaj:109801799/6.5e-161/aquaporin NIP2-1-like; K09874 aquaporin NIP	K09874	At5g37820/2e-68/[G] KOG0223 Aquaporin (major intrinsic protein family)	biological_process:GO:0034220//ion transmembrane transport;cellular_component:GO:0005887//integral component of plasma membrane;GO:0016021//integral component of membrane;molecular_function:GO:0015250//water channel activity;GO:0005215//transporter activity;
C.cajan_06612	439.02	391.23	313.47	377.64	384.53	325.87	NP_001235125.1/2.77961e-97/uncharacterized protein LOC100306699 [Glycine max] &gt;XP_003521308.1 PREDICTED: 60S ribosomal protein L23 [Glycine max] &gt;XP_003542437.1 PREDICTED: 60S ribosomal protein L23 [Glycine max] &gt;XP_003554300.1 PREDICTED: 60S ribosomal protein L23 [Glycine max] &gt;XP_007035241.1 PREDICTED: 60S ribosomal protein L23 [Theobroma cacao] &gt;XP_007050184.1 PREDICTED: 60S rib…	P49690/2e-97/RL23_ARATH 60S ribosomal protein L23 OS=Arabidopsis thaliana OX=3702 GN=RPL23A PE=2 SV=3	cpap:110815904/2.6e-75/60S ribosomal protein L23-like; K02894 large subunit ribosomal protein L23e	K02894	At3g04400/7e-98/[J] KOG0901 60S ribosomal protein L14/L17/L23	biological_process:GO:0006412//translation;cellular_component:GO:0005840//ribosome;GO:0022625//cytosolic large ribosomal subunit;molecular_function:GO:0003735//structural constituent of ribosome;GO:0070180//large ribosomal subunit rRNA binding;
C.cajan_11713	438.64	414.81	318.35	347.07	337.32	276.39	XP_020216953.1/7.43313e-81/60S ribosomal protein L34-like [Cajanus cajan] &gt;KYP65800.1 60S ribosomal protein L34 [Cajanus cajan]	P40590/3e-77/RL34_PEA 60S ribosomal protein L34 OS=Pisum sativum OX=3888 GN=RPL34 PE=2 SV=1	ccaj:109800587/2.9e-59/60S ribosomal protein L34-like; K02915 large subunit ribosomal protein L34e	K02915	At1g26880/2e-75/[J] KOG1790 60s ribosomal protein L34	biological_process:GO:0006412//translation;cellular_component:GO:0005840//ribosome;molecular_function:GO:0003735//structural constituent of ribosome;
C.cajan_09557	436.59	449.44	422	314.16	309.55	292.26	XP_020211975.1/0/omega-6 fatty acid desaturase, endoplasmic reticulum isozyme 2 [Cajanus cajan] &gt;KYP70605.1 Omega-6 fatty acid desaturase, endoplasmic reticulum isozyme 2 [Cajanus cajan]	P48631/0.0/FD6E2_SOYBN Omega-6 fatty acid desaturase, endoplasmic reticulum isozyme 2 OS=Glycine max OX=3847 GN=FAD2-2 PE=2 SV=1	ccaj:109796649/1.1e-234/omega-6 fatty acid desaturase, endoplasmic reticulum isozyme 2; K10256 omega-6 fatty acid desaturase / acyl-lipid omega-6 desaturase (Delta-12 desaturase) [EC:1.14.19.6 1.14.19.22]	K10256	At3g12120/0.0/[I] TWOG0155 Oleate desaturase/linoleate desaturase	biological_process:GO:0006629//lipid metabolic process;cellular_component:GO:0016021//integral component of membrane;molecular_function:GO:0016717//oxidoreductase activity, acting on paired donors, with oxidation of a pair of donors resulting in the reduction of molecular oxygen to two molecules of water;
C.cajan_08755	436.17	469.32	349.18	506.59	514.05	509.32	XP_020212056.1/0/alpha-1,4-glucan-protein synthase [UDP-forming] 2 [Cajanus cajan] &gt;KYP69807.1 Alpha-1,4-glucan-protein synthase [UDP-forming] 2 [Cajanus cajan]	Q8RU27/0.0/RGP2_SOLTU Probable UDP-arabinopyranose mutase 2 OS=Solanum tuberosum OX=4113 GN=UPTG2 PE=1 SV=1	ccaj:109796708/1.7e-224/alpha-1,4-glucan-protein synthase [UDP-forming] 2; K13379 reversibly glycosylated polypeptide / UDP-arabinopyranose mutase [EC:2.4.1.- 5.4.99.30]	K13379	NA	biological_process:GO:0030244//cellulose biosynthetic process;molecular_function:GO:0016866//intramolecular transferase activity;
C.cajan_07350	436.14	381.09	255.52	350	342.6	225.45	KYP74860.1/6.71902e-70/Snakin-2 [Cajanus cajan]	Q93X17/1e-34/SNAK2_SOLTU Snakin-2 OS=Solanum tuberosum OX=4113 GN=SN2 PE=1 SV=1	NA	0	At4g09600/5e-26/[R] LSE0474 A Gibberellin-regulated protein	NA
C.cajan_34055	435.69	460.85	353.33	685.84	605.93	599.46	KYP38310.1/0/Brassinosteroid-regulated protein BRU1, partial [Cajanus cajan]	P35694/2e-179/XTH2_SOYBN Xyloglucan endotransglucosylase/hydrolase 2 OS=Glycine max OX=3847 PE=2 SV=1	ccaj:109789503/3.5e-161/xyloglucan endotransglucosylase/hydrolase 2; K08235 xyloglucan:xyloglucosyl transferase [EC:2.4.1.207]	K08235	At3g23730/4e-150/[M] TWOG0096 Xyloglucan endotransglycosylase	biological_process:GO:0010411//xyloglucan metabolic process;GO:0042546//cell wall biogenesis;GO:0071555//cell wall organization;cellular_component:GO:0048046//apoplast;GO:0005618//cell wall;GO:0016021//integral component of membrane;molecular_function:GO:0016762//xyloglucan:xyloglucosyl transferase activity;GO:0004553//hydrolase activity, hydrolyzing O-glycosyl compounds;
C.cajan_36984	434.83	455.57	305.2	383.76	369.87	285.49	XP_021679125.1/5.96213e-61/60S ribosomal protein L37a-like [Hevea brasiliensis]	Q9ZRS8/3e-60/RL37A_PSEMZ 60S ribosomal protein L37a OS=Pseudotsuga menziesii OX=3357 GN=RPL37A PE=3 SV=1	mesc:110605493/8.2e-46/60S ribosomal protein L37a; K02921 large subunit ribosomal protein L37Ae	K02921	At3g10950/8e-59/[J] KOG0402 60S ribosomal protein L37	biological_process:GO:0006412//translation;cellular_component:GO:0005840//ribosome;molecular_function:GO:0003735//structural constituent of ribosome;
C.cajan_45747	434.69	334.19	379.57	210.34	210.61	199.56	KYP36243.1/5.23964e-37/hypothetical protein KK1_042653, partial [Cajanus cajan]	Q9VEW2/5e-06/SERFL_DROME Putative SERF-like protein OS=Drosophila melanogaster OX=7227 GN=CG17931 PE=3 SV=1	oeu:111380956/2.3e-13/purple acid phosphatase 15 isoform X1; K22390 acid phosphatase type 7	K22390	7300138/2e-06/[R] KOG4488 Small EDRK-rich protein H4F5	cellular_component:GO:0016021//integral component of membrane;
C.cajan_10287	434.65	449.55	350.64	327.8	357	298.87	KYP71328.1/3.41822e-146/60S ribosomal protein L19-2 [Cajanus cajan]	Q9LUQ6/5e-122/RL192_ARATH 60S ribosomal protein L19-2 OS=Arabidopsis thaliana OX=3702 GN=RPL19B PE=2 SV=1	ccaj:109796993/5.5e-103/60S ribosomal protein L19-1-like; K02885 large subunit ribosomal protein L19e	K02885	At3g16780/2e-122/[J] KOG1696 60s ribosomal protein L19	biological_process:GO:0006412//translation;cellular_component:GO:0022625//cytosolic large ribosomal subunit;molecular_function:GO:0003723//RNA binding;GO:0003735//structural constituent of ribosome;
C.cajan_03755	433.33	225.29	275.76	516.72	498.46	459.15	XP_020228891.1/0/protein ALP1-like [Cajanus cajan] &gt;KYP57571.1 Putative nuclease HARBI1 [Cajanus cajan]	Q9M2U3/2e-37/ALPL_ARATH Protein ALP1-like OS=Arabidopsis thaliana OX=3702 GN=At3g55350 PE=2 SV=1	ccaj:109809886/7.7e-278/protein ALP1-like; K23222 nuclease HARBI1 [EC:3.1.-.-]	K23222	At5g12010/0.0/[L] KOG4585 Predicted transposase	NA
C.cajan_08642	432.07	323.15	387.51	357.61	394.85	360.43	KYP69694.1/2.61418e-75/NADH dehydrogenase [ubiquinone] iron-sulfur protein 6 [Cajanus cajan]	Q94C12/6e-56/NDBAB_ARATH NADH dehydrogenase [ubiquinone] 1 beta subcomplex subunit 10-B OS=Arabidopsis thaliana OX=3702 GN=At3g18410 PE=3 SV=1	ccaj:109798072/3.3e-54/NADH dehydrogenase [ubiquinone] 1 beta subcomplex subunit 10-B; K03966 NADH dehydrogenase (ubiquinone) 1 beta subcomplex subunit 10	K03966	At3g18410/3e-56/[C] KOG4009 NADH-ubiquinone oxidoreductase, subunit NDUFB10/PDSW	cellular_component:GO:0005747//mitochondrial respiratory chain complex I;
C.cajan_06972	429.66	283.65	444.72	481.27	506.9	660.02	KYP74488.1/4.93219e-61/hypothetical protein KK1_007171 [Cajanus cajan]	NA	NA	0	NA	NA
C.cajan_25040	429.28	490.73	294.49	398.39	356.47	285.03	KYP51000.1/2.67839e-146/60S ribosomal protein L18-2 [Cajanus cajan]	P42791/7e-114/RL182_ARATH 60S ribosomal protein L18-2 OS=Arabidopsis thaliana OX=3702 GN=RPL18B PE=1 SV=2	ccaj:109812216/6.9e-98/60S ribosomal protein L18-2-like; K02883 large subunit ribosomal protein L18e	K02883	At3g05590/3e-114/[J] KOG1714 60s ribosomal protein L18	biological_process:GO:0006412//translation;cellular_component:GO:0005840//ribosome;molecular_function:GO:0003735//structural constituent of ribosome;
C.cajan_08082	429.25	391.54	417.95	503.94	509.82	510.63	KYP69141.1/1.66085e-84/hypothetical protein KK1_008326 [Cajanus cajan]	NA	ccaj:109796839/2.0e-33/uncharacterized protein At2g27730, mitochondrial; K22255 ATPase inhibitor, mitochondrial	K22255	NA	NA
C.cajan_25057	429.17	433.01	401.6	396.42	411.61	358.68	KYP51016.1/3.26189e-123/Uncharacterized protein Os08g0359500 family, partial [Cajanus cajan]	P0C8Z0/2e-60/Y8359_ORYSI Uncharacterized protein OsI_027940 OS=Oryza sativa subsp. indica OX=39946 GN=OsI_027940 PE=1 SV=2	dct:110093534/1.8e-54/uncharacterized protein OsI_027940; K15730 cytosolic prostaglandin-E synthase [EC:5.3.99.3]	K15730	At4g02450/8e-49/[O] KOG3158 HSP90 co-chaperone p23	NA
C.cajan_07299	428.49	361.76	438.54	305.3	303.57	335.53	XP_020223047.1/7.31941e-158/transmembrane ascorbate ferrireductase 1 [Cajanus cajan] &gt;KYP74809.1 Cytochrome b561 [Cajanus cajan]	Q8L856/1e-105/ACFR1_ARATH Transmembrane ascorbate ferrireductase 1 OS=Arabidopsis thaliana OX=3702 GN=CYB561A PE=1 SV=1	ccaj:109805397/6.0e-122/transmembrane ascorbate ferrireductase 1; K08360 cytochrome b-561 [EC:7.2.1.3]	K08360	At4g25570/1e-106/[C] KOG1619 Cytochrome b	biological_process:GO:0055114//oxidation-reduction process;cellular_component:GO:0016021//integral component of membrane;
C.cajan_03250	427.08	439.97	322.72	385.6	362.3	306.45	KYP57070.1/0/60S ribosomal protein L4-1 [Cajanus cajan]	Q9SF40/6e-180/RL4A_ARATH 60S ribosomal protein L4-1 OS=Arabidopsis thaliana OX=3702 GN=RPL4A PE=1 SV=1	ccaj:109807259/1.7e-117/60S ribosomal protein L4; K02930 large subunit ribosomal protein L4e	K02930	At3g09630/3e-180/[A] KOG1475 Ribosomal protein RPL1/RPL2/RL4L4	biological_process:GO:0006412//translation;cellular_component:GO:0005840//ribosome;molecular_function:GO:0003735//structural constituent of ribosome;
BGI_novel_G004772	426.46	302	281.79	316.67	359.86	275.09	TKY54735.1/9.05032e-41/60S ribosomal protein L39 [Spatholobus suberectus]	P51425/4e-32/RL39_MAIZE 60S ribosomal protein L39 OS=Zea mays OX=4577 GN=RPL39 PE=3 SV=1	zma:103654171/7e-32/60S ribosomal protein L39-like; K02924 large subunit ribosomal protein L39e	K02924	At2g25210/5e-24/[J] KOG0002 60s ribosomal protein L39	NA
C.cajan_41827	425.3	346.99	355.96	488.84	600.83	389.59	XP_020207379.1/8.60813e-158/kunitz-type trypsin inhibitor-like 2 protein [Cajanus cajan] &gt;KYP33980.1 Kunitz-type trypsin inhibitor-like 2 protein [Cajanus cajan]	O82711/2e-98/PIP22_PEA Kunitz-type trypsin inhibitor-like 2 protein OS=Pisum sativum OX=3888 GN=PIP20-2 PE=3 SV=1	NA	0	NA	molecular_function:GO:0008233//peptidase activity;GO:0004866//endopeptidase inhibitor activity;
C.cajan_24251	424.11	301.65	334.72	330.31	351.04	303.2	XP_020229823.1/2.75979e-64/sm-like protein LSM7 [Cajanus cajan]	Q9SI54/2e-59/LSM7_ARATH Sm-like protein LSM7 OS=Arabidopsis thaliana OX=3702 GN=LSM7 PE=1 SV=1	ccaj:109810696/9.9e-50/sm-like protein LSM7; K12626 U6 snRNA-associated Sm-like protein LSm7	K12626	At2g03870/1e-59/[A] KOG1781 Small Nuclear ribonucleoprotein splicing factor	biological_process:GO:0006396//RNA processing;GO:0000398//mRNA splicing, via spliceosome;GO:0000956//nuclear-transcribed mRNA catabolic process;cellular_component:GO:0097526//spliceosomal tri-snRNP complex;GO:1990726//Lsm1-7-Pat1 complex;GO:0071013//catalytic step 2 spliceosome;GO:0071004//U2-type prespliceosome;GO:0005688//U6 snRNP;GO:0030529//intracellular ribonucleoprotein complex;GO:0005689//…
C.cajan_04435	422.66	343.48	361.2	424.11	367.23	339.05	XP_020228739.1/0/putative lactoylglutathione lyase [Cajanus cajan] &gt;XP_020228740.1 putative lactoylglutathione lyase [Cajanus cajan] &gt;KYP58248.1 Putative lactoylglutathione lyase [Cajanus cajan]	O65398/2e-168/GLX1_ARATH Lactoylglutathione lyase GLX1 OS=Arabidopsis thaliana OX=3702 GN=GLX1 PE=1 SV=1	ccaj:109809756/3.5e-164/putative lactoylglutathione lyase; K01759 lactoylglutathione lyase [EC:4.4.1.5]	K01759	YML004c/3e-36/[G] KOG2944 Glyoxalase	molecular_function:GO:0004462//lactoylglutathione lyase activity;GO:0046872//metal ion binding;
C.cajan_43561	422.51	294.71	402.76	472.95	490.74	438.3	XP_020206360.1/2.19739e-162/probable glutathione S-transferase [Cajanus cajan] &gt;KYP35334.1 putative glutathione S-transferase [Cajanus cajan]	P32110/1e-134/GSTX6_SOYBN Probable glutathione S-transferase OS=Glycine max OX=3847 GN=HSP26-A PE=2 SV=1	ccaj:109791473/6.7e-126/probable glutathione S-transferase; K00799 glutathione S-transferase [EC:2.5.1.18]	K00799	At3g09270/7e-81/[O] KOG0406 Glutathione S-transferase	NA
C.cajan_08422	421.73	362.64	295.67	346.37	347.2	273.84	KYP69479.1/2.38782e-93/40S ribosomal protein S26-1, partial [Cajanus cajan]	P49206/1e-67/RS261_ARATH 40S ribosomal protein S26-1 OS=Arabidopsis thaliana OX=3702 GN=RPS26A PE=2 SV=2	ccaj:109797053/2.2e-68/40S ribosomal protein S26-1-like; K02976 small subunit ribosomal protein S26e	K02976	At2g40590/5e-68/[J] KOG1768 40s ribosomal protein S26	biological_process:GO:0006412//translation;cellular_component:GO:0005840//ribosome;GO:0022627//cytosolic small ribosomal subunit;molecular_function:GO:0003729//mRNA binding;GO:0003735//structural constituent of ribosome;
C.cajan_10308	420.03	440.42	284.62	388.97	502.72	341.87	XP_020213133.1/1.74337e-154/kunitz trypsin inhibitor 2-like [Cajanus cajan] &gt;KYP71349.1 Miraculin [Cajanus cajan]	P13087/1e-17/MIRA_SYNDU Miraculin OS=Synsepalum dulcificum OX=3743 PE=1 SV=3	NA	0	NA	molecular_function:GO:0008233//peptidase activity;GO:0004866//endopeptidase inhibitor activity;
C.cajan_17695	419.86	709.31	731.05	387.44	443.61	395.83	KYP63639.1/0/Lipoxygenase [Cajanus cajan]	P38414/0.0/LOX1_LENCU Linoleate 9S-lipoxygenase OS=Lens culinaris OX=3864 GN=LOX1.1 PE=2 SV=1	ccaj:109802085/0.0e+00/linoleate 9S-lipoxygenase-like; K15718 linoleate 9S-lipoxygenase [EC:1.13.11.58]	K15718	At1g55020/0.0/[I] TWOG0111 Lipoxygenase	biological_process:GO:0031408//oxylipin biosynthetic process;molecular_function:GO:0016702//oxidoreductase activity, acting on single donors with incorporation of molecular oxygen, incorporation of two atoms of oxygen;GO:0046872//metal ion binding;
C.cajan_27240	419.52	397.89	408.94	424.51	455.71	447.11	KYP51517.1/6.15738e-147/GTP-binding protein YPTM2, partial [Cajanus cajan]	Q05737/1e-135/YPTM2_MAIZE GTP-binding protein YPTM2 OS=Zea mays OX=4577 GN=YPTM2 PE=2 SV=1	ccaj:109811804/1.9e-108/ras-related protein RABD2c; K07874 Ras-related protein Rab-1A	K07874	At4g17530/6e-136/[TU] KOG0084 GTPase Rab1/YPT1, small G protein superfamily, and related GTP-binding proteins	biological_process:GO:0006888//ER to Golgi vesicle-mediated transport;cellular_component:GO:0005789//endoplasmic reticulum membrane;GO:0000139//Golgi membrane;molecular_function:GO:0005525//GTP binding;GO:0003924//GTPase activity;
C.cajan_13185	419.09	711.03	382.6	404.21	417.4	359.56	XP_020216925.1/7.51014e-132/osmotin-like protein OSM34 [Cajanus cajan]	P50700/3e-98/OSL3_ARATH Osmotin-like protein OSM34 OS=Arabidopsis thaliana OX=3702 GN=OSM34 PE=2 SV=2	pop:112325758/1.7e-31/proline-rich receptor-like protein kinase PERK3 isoform X1; K04733 interleukin-1 receptor-associated kinase 4 [EC:2.7.11.1]	K04733	At4g11650/1e-98/[V] TWOG0215 Pathogenesis related proteins, group 5, and related proteins	NA
C.cajan_09535	419.04	370.9	322.44	370.95	376.84	328.35	XP_020212739.1/1.57203e-85/40S ribosomal protein S20-2-like [Cajanus cajan] &gt;KYP70583.1 40S ribosomal protein S20-2 [Cajanus cajan]	Q9STY6/5e-77/RS202_ARATH 40S ribosomal protein S20-2 OS=Arabidopsis thaliana OX=3702 GN=RPS20B PE=2 SV=1	ccaj:109797194/8.8e-64/40S ribosomal protein S20-2-like; K02969 small subunit ribosomal protein S20e	K02969	At3g47370/2e-77/[J] KOG0900 40S ribosomal protein S20	biological_process:GO:0006412//translation;cellular_component:GO:0015935//small ribosomal subunit;molecular_function:GO:0003723//RNA binding;GO:0003735//structural constituent of ribosome;
C.cajan_06930	418.67	410.95	284.11	302.42	306.26	237.49	KYP74446.1/1.17148e-83/40S ribosomal protein S24-2 [Cajanus cajan]	Q8LC83/3e-63/RS242_ARATH 40S ribosomal protein S24-2 OS=Arabidopsis thaliana OX=3702 GN=RPS24B PE=2 SV=2	ccaj:109789871/1.7e-51/40S ribosomal protein S24-1-like; K02974 small subunit ribosomal protein S24e	K02974	At5g28060/1e-63/[J] KOG3424 40S ribosomal protein S24	biological_process:GO:0000462//maturation of SSU-rRNA from tricistronic rRNA transcript (SSU-rRNA, 5.8S rRNA, LSU-rRNA);GO:0006412//translation;cellular_component:GO:0005840//ribosome;GO:0022627//cytosolic small ribosomal subunit;molecular_function:GO:0003735//structural constituent of ribosome;
C.cajan_41265	417.9	382.42	474.89	593.62	574.13	863.11	KYP38484.1/0/Peroxidase 15 [Cajanus cajan]	Q9LEH3/1e-117/PER15_IPOBA Peroxidase 15 OS=Ipomoea batatas OX=4120 GN=pod PE=1 SV=1	ccaj:109789371/8.1e-153/peroxidase 15-like; K00430 peroxidase [EC:1.11.1.7]	K00430	At5g06720/4e-110/[R] TWOG0189 Peroxidase	NA
C.cajan_07926	417.61	351.17	379.48	419.29	387.42	407.89	XP_020207160.1/1.15357e-152/glutathione S-transferase DHAR2-like [Cajanus cajan] &gt;KYP75430.1 hypothetical protein KK1_008158 [Cajanus cajan]	Q9FRL8/2e-120/DHAR2_ARATH Glutathione S-transferase DHAR2 OS=Arabidopsis thaliana OX=3702 GN=DHAR2 PE=1 SV=1	ccaj:109792184/1.7e-118/glutathione S-transferase DHAR2-like; K21888 glutathione dehydrogenase/transferase [EC:1.8.5.1 2.5.1.18]	K21888	At1g75270/1e-120/[P] KOG1422 Intracellular Cl- channel CLIC, contains GST domain	biological_process:GO:0006749//glutathione metabolic process;cellular_component:GO:0005737//cytoplasm;molecular_function:GO:0004364//glutathione transferase activity;
C.cajan_12965	416.9	299.51	372.52	280.27	320.12	261.02	KYP67046.1/4.69711e-48/hypothetical protein KK1_013366, partial [Cajanus cajan]	NA	NA	0	NA	NA
C.cajan_23638	415.59	498.68	446.93	430.14	479.15	441.31	KYP53751.1/3.80769e-147/Chalcone--flavonone isomerase [Cajanus cajan]	Q8VZW3/9e-67/CFI3_ARATH Probable chalcone--flavonone isomerase 3 OS=Arabidopsis thaliana OX=3702 GN=CHI3 PE=1 SV=1	ccaj:109810077/1.8e-93/probable chalcone--flavonone isomerase 3; K01859 chalcone isomerase [EC:5.5.1.6]	K01859	NA	molecular_function:GO:0016872//intramolecular lyase activity;
C.cajan_05335	414.46	373.93	340.66	323.83	329.74	328.78	KYP72864.1/0/RNA-binding post-transcriptional regulator csx1 [Cajanus cajan]	Q9LEB4/2e-167/RBP45_NICPL Polyadenylate-binding protein RBP45 OS=Nicotiana plumbaginifolia OX=4092 GN=RBP45 PE=1 SV=1	cam:105852306/2.4e-134/polyadenylate-binding protein RBP45A-like; K03231 elongation factor 1-alpha	K03231	At1g11650/2e-167/[R] KOG0118 FOG: RRM domain	molecular_function:GO:0003723//RNA binding;
C.cajan_24523	413.7	384.64	312.44	317.28	314.47	370.61	KYP52434.1/1.06503e-128/hypothetical protein KK1_025739 [Cajanus cajan]	NA	NA	0	NA	NA
C.cajan_07515	412.66	343.3	322.61	275.77	295.16	261.13	XP_020239697.1/0/FRIGIDA-like protein 4a [Cajanus cajan] &gt;KYP75024.1 Protein FRIGIDA [Cajanus cajan]	Q9LUV4/0.0/FRL4A_ARATH FRIGIDA-like protein 4a OS=Arabidopsis thaliana OX=3702 GN=FRL4A PE=2 SV=1	lang:109354662/6.8e-214/serine/threonine-protein kinase WNK1-like; K08867 WNK lysine deficient protein kinase [EC:2.7.11.1]	K08867	NA	biological_process:GO:0009908//flower development;GO:0030154//cell differentiation;
C.cajan_02962	412.16	392.53	346.64	295.79	312.25	273.38	XP_020227543.1/0/NADH dehydrogenase [ubiquinone] flavoprotein 2, mitochondrial [Cajanus cajan] &gt;KYP56784.1 hypothetical protein KK1_003031 [Cajanus cajan]	O22769/3e-164/NDUV2_ARATH NADH dehydrogenase [ubiquinone] flavoprotein 2, mitochondrial OS=Arabidopsis thaliana OX=3702 GN=At4g02580 PE=1 SV=3	ccaj:109808811/5.9e-147/NADH dehydrogenase [ubiquinone] flavoprotein 2, mitochondrial; K03943 NADH dehydrogenase (ubiquinone) flavoprotein 2 [EC:7.1.1.2 1.6.99.3]	K03943	At4g02580/5e-158/[C] KOG3196 NADH:ubiquinone oxidoreductase, NDUFV2/24 kD subunit	biological_process:GO:0006120//mitochondrial electron transport, NADH to ubiquinone;cellular_component:GO:0005747//mitochondrial respiratory chain complex I;molecular_function:GO:0046872//metal ion binding;GO:0051537//2 iron, 2 sulfur cluster binding;GO:0008137//NADH dehydrogenase (ubiquinone) activity;GO:0016491//oxidoreductase activity;
C.cajan_33330	412.1	309.82	281.3	274.03	314.47	293.59	ACG30677.1/2.25401e-67/histone H4 [Zea mays]	P0CG89/1e-67/H4_SOYBN Histone H4 OS=Glycine max OX=3847 PE=3 SV=1	psom:113334228/4.7e-50/histone H4; K11254 histone H4	K11254	At5g59970/5e-68/[B] KOG3467 Histone H4	NA
C.cajan_21452	410.88	380.82	390.89	544.35	531.62	585.13	KYP68460.1/0/Mitogen-activated protein kinase 3 [Cajanus cajan]	Q39023/0.0/MPK3_ARATH Mitogen-activated protein kinase 3 OS=Arabidopsis thaliana OX=3702 GN=MPK3 PE=1 SV=2	ccaj:109798422/4.8e-217/mitogen-activated protein kinase 3; K20536 mitogen-activated protein kinase 3 [EC:2.7.11.24]	K20536	At3g45640/0.0/[T] KOG0660 Mitogen-activated protein kinase	biological_process:GO:0010468//regulation of gene expression;cellular_component:GO:0005634//nucleus;GO:0005622//intracellular;GO:0005737//cytoplasm;molecular_function:GO:0005524//ATP binding;GO:0004707//MAP kinase activity;
C.cajan_31600	410.61	407.19	337.94	367.16	361.89	365.24	XP_020237299.1/4.97242e-97/cytochrome b5 [Cajanus cajan] &gt;KYP44880.1 Cytochrome b5 isoform 1 [Cajanus cajan]	Q42342/2e-82/CYB5E_ARATH Cytochrome b5 isoform E OS=Arabidopsis thaliana OX=3702 GN=CYTB5-E PE=1 SV=2	ccaj:109816634/1.8e-73/cytochrome b5; K23490 cytochrome b5	K23490	At5g53560/8e-83/[C] KOG0537 Cytochrome b5	cellular_component:GO:0016021//integral component of membrane;molecular_function:GO:0046872//metal ion binding;GO:0020037//heme binding;
C.cajan_37363	410.1	394.73	308.14	368.66	343.1	307.63	KYP40148.1/8.04504e-85/40S ribosomal protein S19-1 [Cajanus cajan]	Q9SGA6/3e-73/RS191_ARATH 40S ribosomal protein S19-1 OS=Arabidopsis thaliana OX=3702 GN=RPS19A PE=2 SV=1	ccaj:109788217/1.8e-61/40S ribosomal protein S19-3; K02966 small subunit ribosomal protein S19e	K02966	At3g02080/1e-73/[J] KOG3411 40S ribosomal protein S19	biological_process:GO:0006412//translation;cellular_component:GO:0005840//ribosome;molecular_function:GO:0003735//structural constituent of ribosome;
C.cajan_28758	406.99	533.2	322.24	365.3	345.34	307	XP_020233653.1/0/ADP,ATP carrier protein 1, mitochondrial-like [Cajanus cajan] &gt;KYP48833.1 hypothetical protein KK1_029474 [Cajanus cajan]	O22342/0.0/ADT1_GOSHI ADP,ATP carrier protein 1, mitochondrial OS=Gossypium hirsutum OX=3635 GN=ANT1 PE=2 SV=1	ccaj:109813805/9.5e-221/ADP,ATP carrier protein 1, mitochondrial-like; K05863 solute carrier family 25 (mitochondrial adenine nucleotide translocator), member 4/5/6/31	K05863	At5g13490/0.0/[C] KOG0749 Mitochondrial ADP/ATP carrier proteins	biological_process:GO:0055085//transmembrane transport;GO:0046902//regulation of mitochondrial membrane permeability;cellular_component:GO:0005743//mitochondrial inner membrane;GO:0016021//integral component of membrane;molecular_function:GO:0005471//ATP:ADP antiporter activity;GO:0005215//transporter activity;
C.cajan_05060	405.61	404.08	441.64	593.32	632.82	617.59	KYP72591.1/0/hypothetical protein KK1_005187 [Cajanus cajan]	P27608/0.0/AROF_TOBAC Phospho-2-dehydro-3-deoxyheptonate aldolase 1, chloroplastic OS=Nicotiana tabacum OX=4097 GN=DHAPS-1 PE=2 SV=1	ccaj:109815134/1.0e-216/phospho-2-dehydro-3-deoxyheptonate aldolase 1, chloroplastic-like; K01626 3-deoxy-7-phosphoheptulonate synthase [EC:2.5.1.54]	K01626	NA	biological_process:GO:0009423//chorismate biosynthetic process;GO:0009073//aromatic amino acid family biosynthetic process;cellular_component:GO:0009507//chloroplast;molecular_function:GO:0003849//3-deoxy-7-phosphoheptulonate synthase activity;
C.cajan_15866	405.49	463.15	370.8	260.74	279.36	275.38	XP_020220705.1/0/DEAD-box ATP-dependent RNA helicase 7-like [Cajanus cajan]	Q39189/0.0/RH7_ARATH DEAD-box ATP-dependent RNA helicase 7 OS=Arabidopsis thaliana OX=3702 GN=RH7 PE=1 SV=2	ccaj:109803510/6.3e-311/DEAD-box ATP-dependent RNA helicase 7-like; K16911 ATP-dependent RNA helicase DDX21 [EC:3.6.4.13]	K16911	At5g62190/0.0/[A] KOG0331 ATP-dependent RNA helicase	NA
C.cajan_10081	405.44	303.39	294.39	349.06	366.3	326.8	KYP71122.1/3.28244e-56/Cytochrome b-c1 complex subunit 9 [Cajanus cajan]	P46270/4e-24/QCR9_SOLTU Cytochrome b-c1 complex subunit 9 OS=Solanum tuberosum OX=4113 PE=1 SV=1	ccaj:109798069/5.6e-25/cytochrome b-c1 complex subunit 9; K00419 ubiquinol-cytochrome c reductase subunit 9	K00419	At3g52730/7e-26/[C] KOG3494 Ubiquinol cytochrome c oxidoreductase, subunit QCR9	biological_process:GO:1902600//hydrogen ion transmembrane transport;GO:0034551//mitochondrial respiratory chain complex III assembly;GO:0009060//aerobic respiration;GO:0006122//mitochondrial electron transport, ubiquinol to cytochrome c;cellular_component:GO:0005750//mitochondrial respiratory chain complex III;
C.cajan_24333	403.87	357.48	281.47	293.88	321.35	252.98	KYP52992.1/7.19108e-65/60S ribosomal protein L38, partial [Cajanus cajan]	O22860/4e-37/RL38_ARATH 60S ribosomal protein L38 OS=Arabidopsis thaliana OX=3702 GN=RPL38A PE=3 SV=1	pop:7474400/1.2e-28/60S ribosomal protein L38; K02923 large subunit ribosomal protein L38e	K02923	At3g59540/2e-37/[J] KOG3499 60S ribosomal protein L38	NA
C.cajan_01566	402.38	328.35	298.76	333.14	377.45	483.24	XP_020226377.1/0/vacuolar-processing enzyme [Cajanus cajan] &gt;KYP55392.1 Vacuolar-processing enzyme [Cajanus cajan]	P49045/0.0/VPE_SOYBN Vacuolar-processing enzyme OS=Glycine max OX=3847 PE=2 SV=1	ccaj:109808005/6.9e-301/vacuolar-processing enzyme; K01369 legumain [EC:3.4.22.34]	K01369	At1g62710/0.0/[O] KOG1348 Asparaginyl peptidases	NA
C.cajan_05069	401.61	360.58	348.33	332.5	340.45	299.98	XP_020237585.1/0/14-3-3-like protein A [Cajanus cajan] &gt;KYP72600.1 14-3-3-like protein A [Cajanus cajan]	P42653/0.0/1433A_VICFA 14-3-3-like protein A OS=Vicia faba OX=3906 PE=2 SV=1	ccaj:109816845/2.5e-140/14-3-3-like protein A; K06630 14-3-3 protein epsilon	K06630	At1g78300/4e-169/[O] KOG0841 Multifunctional chaperone (14-3-3 family)	molecular_function:GO:0019904//protein domain specific binding;
C.cajan_23768	400.97	419.3	284.11	309	305.52	248.41	KYP53563.1/0/60S ribosomal protein L5 [Cajanus cajan]	Q6UNT2/1e-179/RL5_CUCSA 60S ribosomal protein L5 OS=Cucumis sativus OX=3659 GN=RPL5 PE=2 SV=1	ccaj:109810187/4.6e-162/60S ribosomal protein L5-like; K02932 large subunit ribosomal protein L5e	K02932	At5g39740/1e-178/[J] KOG0875 60S ribosomal protein L5	biological_process:GO:0006412//translation;cellular_component:GO:0005840//ribosome;molecular_function:GO:0003735//structural constituent of ribosome;GO:0008097//5S rRNA binding;
C.cajan_03659	400.83	399.17	230.29	482.02	394.04	552.3	XP_020227901.1/5.77547e-128/ribulose bisphosphate carboxylase small chain clone 512-like [Cajanus cajan] &gt;KYP57475.1 hypothetical protein KK1_003739 [Cajanus cajan]	P24007/5e-68/RBS_PYRPY Ribulose bisphosphate carboxylase small chain, chloroplastic OS=Pyrus pyrifolia OX=3767 GN=RBCS PE=2 SV=1	ccaj:109809089/9.6e-101/ribulose bisphosphate carboxylase small chain clone 512-like; K01602 ribulose-bisphosphate carboxylase small chain [EC:4.1.1.39]	K01602	NA	biological_process:GO:0015977//carbon fixation;GO:0009853//photorespiration;GO:0015979//photosynthesis;cellular_component:GO:0009536//plastid;molecular_function:GO:0004497//monooxygenase activity;GO:0016984//ribulose-bisphosphate carboxylase activity;
C.cajan_31376	399.61	330.71	348.15	384.74	399.03	372.55	KYP47999.1/1.68702e-79/Polyadenylate-binding protein-interacting protein 2 [Cajanus cajan]	Q39096/9e-33/ERD15_ARATH Protein EARLY RESPONSIVE TO DEHYDRATION 15 OS=Arabidopsis thaliana OX=3702 GN=ERD15 PE=1 SV=1	NA	0	NA	NA
C.cajan_38391	399.4	369.25	399.76	317.16	319.11	305.69	XP_020202836.1/1.01319e-111/putative phosphatidylglycerol/phosphatidylinositol transfer protein DDB_G0282179 [Cajanus cajan] &gt;KYP39714.1 Phosphatidylglycerol/phosphatidylinositol transfer protein [Cajanus cajan]	O94183/1e-10/NPC2_ASPOR Phosphatidylglycerol/phosphatidylinositol transfer protein OS=Aspergillus oryzae (strain ATCC 42149 / RIB 40) OX=510516 GN=pltp PE=1 SV=1	NA	0	At3g44100/1e-51/[R] KOG4680 Uncharacterized conserved protein, contains ML domain	biological_process:GO:0032366//intracellular sterol transport;cellular_component:GO:0005622//intracellular;
C.cajan_25993	398.8	215.67	316.66	143.96	155.5	123.89	XP_020231330.1/2.35199e-80/putative glycine-rich cell wall structural protein 1 [Cajanus cajan] &gt;KYP51435.1 hypothetical protein KK1_026719 [Cajanus cajan]	NA	NA	0	NA	NA
BGI_novel_G002706	397.04	167.31	313.46	664.44	597.34	584.58	KYP31579.1/5.49893e-37/hypothetical protein KK1_048016 [Cajanus cajan] &gt;KYP31761.1 hypothetical protein KK1_047755 [Cajanus cajan] &gt;KYP31766.1 hypothetical protein KK1_047760 [Cajanus cajan] &gt;KYP35568.1 hypothetical protein KK1_043391 [Cajanus cajan]	NA	mesc:110624361/2e-08/uncharacterized protein LOC110624361; K02303 uroporphyrin-III C-methyltransferase [EC:2.1.1.107]	K02303	NA	NA
C.cajan_16548	396.67	418.96	295.94	321.49	311.13	256.64	XP_020220907.1/6.49379e-149/60S ribosomal protein L13a-4-like [Cajanus cajan] &gt;KYP62496.1 60S ribosomal protein L13a-4 [Cajanus cajan]	Q9FKC0/1e-139/R13A4_ARATH 60S ribosomal protein L13a-4 OS=Arabidopsis thaliana OX=3702 GN=RPL13AD PE=2 SV=1	ccaj:109803648/3.0e-112/60S ribosomal protein L13a-4-like; K02872 large subunit ribosomal protein L13Ae	K02872	At5g48760/5e-140/[J] KOG3204 60S ribosomal protein L13a	biological_process:GO:0006412//translation;cellular_component:GO:0015934//large ribosomal subunit;GO:0022625//cytosolic large ribosomal subunit;molecular_function:GO:0003729//mRNA binding;GO:0003735//structural constituent of ribosome;
C.cajan_22212	395.63	419.39	309.81	333	314.57	299.55	KYP60463.1/1.0687e-74/60S ribosomal protein L36-3, partial [Cajanus cajan]	Q9LZ57/2e-53/RL363_ARATH 60S ribosomal protein L36-3 OS=Arabidopsis thaliana OX=3702 GN=RPL36C PE=3 SV=1	ccaj:109805113/7.2e-49/60S ribosomal protein L36-3-like; K02920 large subunit ribosomal protein L36e	K02920	At5g02450/1e-53/[J] KOG3452 60S ribosomal protein L36	biological_process:GO:0006412//translation;cellular_component:GO:0005840//ribosome;molecular_function:GO:0003735//structural constituent of ribosome;
C.cajan_06787	395.13	335.31	257.68	316.35	300.22	245.11	XP_020206190.1/4.57779e-86/60S ribosomal protein L22-2-like [Cajanus cajan] &gt;KYP74305.1 60S ribosomal protein L22-2 [Cajanus cajan]	Q9M9W1/3e-66/RL222_ARATH 60S ribosomal protein L22-2 OS=Arabidopsis thaliana OX=3702 GN=RPL22B PE=2 SV=1	ccaj:109791312/4.9e-62/60S ribosomal protein L22-2-like; K02891 large subunit ribosomal protein L22e	K02891	At3g05560/1e-66/[J] KOG3434 60S ribosomal protein L22	biological_process:GO:0006412//translation;GO:0002181//cytoplasmic translation;cellular_component:GO:0005840//ribosome;GO:0022625//cytosolic large ribosomal subunit;molecular_function:GO:0003723//RNA binding;GO:0003735//structural constituent of ribosome;
C.cajan_47832	394.94	624.08	741.21	804.65	828.01	957.52	XP_020209454.1/7.44225e-108/pathogenesis-related protein 2-like [Cajanus cajan] &gt;KYP77549.1 hypothetical protein KK1_049566 [Cajanus cajan]	P25986/5e-80/PR2_PHAVU Pathogenesis-related protein 2 OS=Phaseolus vulgaris OX=3885 PE=2 SV=1	NA	0	At1g24020/3e-06/[R] LSE0193 A Major latex protein and related proteins	biological_process:GO:0006952//defense response;GO:0009607//response to biotic stimulus;
C.cajan_06768	394.08	381.55	423.09	474.38	586.94	403.22	XP_020237961.1/4.48883e-47/metallothionein-like protein 2 [Cajanus cajan] &gt;KYP74286.1 Metallothionein-like protein type 2 [Cajanus cajan]	O24058/1e-29/MT2_MALDO Metallothionein-like protein type 2 OS=Malus domestica OX=3750 GN=MT1 PE=3 SV=1	NA	0	At3g09390/2e-09/[P] KOG4738 Predicted metallothionein	molecular_function:GO:0046872//metal ion binding;
C.cajan_04362	393.69	315.11	375.77	543.71	666.63	678.21	KYP58175.1/0/Endo-1,3,1,4-beta-D-glucanase [Cajanus cajan]	Q9ZT66/2e-18/E134_MAIZE Endo-1,3;1,4-beta-D-glucanase OS=Zea mays OX=4577 PE=1 SV=1	cit:102623978/5.9e-51/endo-1,3;1,4-beta-D-glucanase; K01061 carboxymethylenebutenolidase [EC:3.1.1.45]	K01061	At3g23600/2e-82/[R] KOG3043 Predicted hydrolase related to dienelactone hydrolase	molecular_function:GO:0016787//hydrolase activity;
C.cajan_13604	392.93	352.03	267.36	318.58	296.19	258.58	XP_020223924.1/0/40S ribosomal protein S2-4-like [Cajanus cajan] &gt;KYP58605.1 40S ribosomal protein S2-4 [Cajanus cajan]	Q9SCM3/9e-150/RS24_ARATH 40S ribosomal protein S2-4 OS=Arabidopsis thaliana OX=3702 GN=RPS2D PE=2 SV=1	ccaj:109806009/2.3e-149/40S ribosomal protein S2-4-like; K02981 small subunit ribosomal protein S2e	K02981	At3g57490/4e-150/[J] KOG0877 40S ribosomal protein S2/30S ribosomal protein S5	biological_process:GO:0006412//translation;cellular_component:GO:0022627//cytosolic small ribosomal subunit;GO:0015935//small ribosomal subunit;molecular_function:GO:0003723//RNA binding;GO:0003735//structural constituent of ribosome;
C.cajan_31992	392.15	209.68	459.56	406.09	271.45	347.36	KYP42016.1/0/Protein E6 [Cajanus cajan]	Q01197/1e-23/E6_GOSHI Protein E6 OS=Gossypium hirsutum OX=3635 GN=E6 PE=2 SV=1	NA	0	NA	NA
C.cajan_27504	390.89	297.04	264.51	279.74	280.03	239.54	KYP50149.1/2.30507e-86/40S ribosomal protein S16 [Cajanus cajan]	P16149/7e-78/RS16_LUPPO 40S ribosomal protein S16 OS=Lupinus polyphyllus OX=3874 GN=RPS16 PE=2 SV=1	gmx:100779794/1.8e-59/40S ribosomal protein S16; K02960 small subunit ribosomal protein S16e	K02960	At2g09990/1e-74/[J] KOG1753 40S ribosomal protein S16	biological_process:GO:0000462//maturation of SSU-rRNA from tricistronic rRNA transcript (SSU-rRNA, 5.8S rRNA, LSU-rRNA);GO:0006412//translation;cellular_component:GO:0005840//ribosome;GO:0022627//cytosolic small ribosomal subunit;molecular_function:GO:0003723//RNA binding;GO:0003735//structural constituent of ribosome;
BGI_novel_G000134	390	312.84	374.82	421.62	388.25	409.43	KYP48321.1/6.43819e-138/Cysteine proteinase RD21a [Cajanus cajan]	P25776/8e-100/ORYA_ORYSJ Oryzain alpha chain OS=Oryza sativa subsp. japonica OX=39947 GN=Os04g0650000 PE=1 SV=2	csl:COCSUDRAFT_21961/5e-61/hypothetical protein; K16292 KDEL-tailed cysteine endopeptidase [EC:3.4.22.-]	K16292	At1g47128_2/1e-47/[T] KOG4296 Epithelin/granulin	NA
C.cajan_27938	389.92	352.15	255.97	323.12	303.44	277.59	XP_020233732.1/4.15503e-77/60S ribosomal protein L35a-1 [Cajanus cajan] &gt;XP_020233733.1 60S ribosomal protein L35a-1 [Cajanus cajan] &gt;KYP48721.1 60S ribosomal protein L35a-1 [Cajanus cajan] &gt;KYP48723.1 60S ribosomal protein L35a-1 [Cajanus cajan]	Q9LMK0/3e-71/R35A1_ARATH 60S ribosomal protein L35a-1 OS=Arabidopsis thaliana OX=3702 GN=RPL35AA PE=3 SV=1	ccaj:109813875/7.1e-60/60S ribosomal protein L35a-1; K02917 large subunit ribosomal protein L35Ae	K02917	At1g07070/1e-71/[J] KOG0887 60S ribosomal protein L35A/L37	biological_process:GO:0006412//translation;GO:0002181//cytoplasmic translation;GO:0042273//ribosomal large subunit biogenesis;cellular_component:GO:0005840//ribosome;GO:0022625//cytosolic large ribosomal subunit;molecular_function:GO:0003735//structural constituent of ribosome;
C.cajan_26282	389.01	361.81	253.81	311.48	294.72	226.9	XP_020232241.1/4.64565e-83/40S ribosomal protein S12-like [Cajanus cajan] &gt;XP_020232242.1 40S ribosomal protein S12-like [Cajanus cajan]	Q9XHS0/1e-66/RS12_HORVU 40S ribosomal protein S12 OS=Hordeum vulgare OX=4513 GN=RPS12 PE=2 SV=1	ccaj:109812648/4.3e-63/40S ribosomal protein S12-like; K02951 small subunit ribosomal protein S12e	K02951	At2g32060/8e-66/[J] KOG3406 40S ribosomal protein S12	biological_process:GO:0006412//translation;cellular_component:GO:0022627//cytosolic small ribosomal subunit;molecular_function:GO:0003735//structural constituent of ribosome;
C.cajan_13413	388.81	373.85	365.75	269.25	289.03	286.53	XP_020223952.1/0/peroxisomal membrane protein 13 [Cajanus cajan] &gt;KYP58418.1 hypothetical protein KK1_013825 [Cajanus cajan]	Q9SRR0/4e-55/PEX13_ARATH Peroxisomal membrane protein 13 OS=Arabidopsis thaliana OX=3702 GN=PEX13 PE=1 SV=1	ccaj:109806028/9.8e-162/peroxisomal membrane protein 13; K13344 peroxin-13	K13344	NA	biological_process:GO:0016560//protein import into peroxisome matrix, docking;cellular_component:GO:0016021//integral component of membrane;GO:0005777//peroxisome;
C.cajan_18998	388.8	325.21	332.8	363.95	388.22	324.53	XP_020219374.1/8.68597e-83/NADH dehydrogenase [ubiquinone] 1 beta subcomplex subunit 9 [Cajanus cajan] &gt;KYP64937.1 NADH dehydrogenase [ubiquinone] 1 beta subcomplex subunit 9 [Cajanus cajan]	Q945M1/2e-66/NDUB9_ARATH NADH dehydrogenase [ubiquinone] 1 beta subcomplex subunit 9 OS=Arabidopsis thaliana OX=3702 GN=CIB22 PE=1 SV=1	ccaj:109802417/2.5e-63/NADH dehydrogenase [ubiquinone] 1 beta subcomplex subunit 9; K03965 NADH dehydrogenase (ubiquinone) 1 beta subcomplex subunit 9	K03965	At4g34700/4e-57/[C] KOG3466 NADH:ubiquinone oxidoreductase, NDUFB9/B22 subunit	biological_process:GO:0006120//mitochondrial electron transport, NADH to ubiquinone;cellular_component:GO:0005747//mitochondrial respiratory chain complex I;
C.cajan_42086	388.78	314	269.21	361.31	403.86	390.38	XP_020205162.1/1.64088e-93/HMG1/2-like protein [Cajanus cajan] &gt;KYP36995.1 HMG1/2-like protein [Cajanus cajan]	P40619/3e-50/HMGL_IPONI HMG1/2-like protein OS=Ipomoea nil OX=35883 PE=2 SV=1	ccaj:109790428/7.7e-64/HMG1/2-like protein; K11296 high mobility group protein B3	K11296	At2g17560/1e-47/[R] KOG0381 HMG box-containing protein	NA
C.cajan_31663	388.49	501.36	340.03	298.37	304.91	262.75	XP_020236472.1/0/mitochondrial dicarboxylate/tricarboxylate transporter DTC [Cajanus cajan] &gt;KYP45729.1 hypothetical protein KK1_032728 [Cajanus cajan]	Q9C5M0/0.0/DTC_ARATH Mitochondrial dicarboxylate/tricarboxylate transporter DTC OS=Arabidopsis thaliana OX=3702 GN=DTC PE=1 SV=1	ccaj:109816028/5.4e-171/mitochondrial dicarboxylate/tricarboxylate transporter DTC; K15104 solute carrier family 25 (mitochondrial oxoglutarate transporter), member 11	K15104	At5g19760/0.0/[C] KOG0759 Mitochondrial oxoglutarate/malate carrier proteins	biological_process:GO:0006810//transport;GO:0006839//mitochondrial transport;cellular_component:GO:0005743//mitochondrial inner membrane;GO:0016021//integral component of membrane;molecular_function:GO:0015367//oxoglutarate:malate antiporter activity;
C.cajan_22993	387.64	397.57	355.22	381.68	364.3	440.58	XP_020222265.1/0/probable xyloglucan endotransglucosylase/hydrolase protein 28 [Cajanus cajan] &gt;KYP61240.1 putative xyloglucan endotransglucosylase/hydrolase protein 28 [Cajanus cajan]	Q38909/6e-166/XTH28_ARATH Probable xyloglucan endotransglucosylase/hydrolase protein 28 OS=Arabidopsis thaliana OX=3702 GN=XTH28 PE=2 SV=1	ccaj:109804814/1.5e-195/probable xyloglucan endotransglucosylase/hydrolase protein 28; K08235 xyloglucan:xyloglucosyl transferase [EC:2.4.1.207]	K08235	At1g14720/3e-166/[M] TWOG0096 Xyloglucan endotransglycosylase	biological_process:GO:0010411//xyloglucan metabolic process;GO:0042546//cell wall biogenesis;GO:0071555//cell wall organization;cellular_component:GO:0048046//apoplast;GO:0005618//cell wall;molecular_function:GO:0016762//xyloglucan:xyloglucosyl transferase activity;GO:0004553//hydrolase activity, hydrolyzing O-glycosyl compounds;
C.cajan_10150	387.02	361.65	313.44	353.69	336.39	291.42	XP_020212754.1/8.36599e-132/60S ribosomal protein L18-2 [Cajanus cajan] &gt;KYP71191.1 60S ribosomal protein L18-2 [Cajanus cajan]	P42791/2e-116/RL182_ARATH 60S ribosomal protein L18-2 OS=Arabidopsis thaliana OX=3702 GN=RPL18B PE=1 SV=2	ccaj:109797210/1.7e-98/60S ribosomal protein L18-2; K02883 large subunit ribosomal protein L18e	K02883	At3g05590/1e-116/[J] KOG1714 60s ribosomal protein L18	biological_process:GO:0006412//translation;cellular_component:GO:0005840//ribosome;molecular_function:GO:0003735//structural constituent of ribosome;
C.cajan_27596	386.19	189.28	197.53	540.74	569.2	485.59	KYP49329.1/1.14775e-37/Arabinogalactan peptide 20 [Cajanus cajan]	Q9M373/1e-13/AGP20_ARATH Arabinogalactan protein 20 OS=Arabidopsis thaliana OX=3702 GN=AGP20 PE=1 SV=1	NA	0	NA	NA
C.cajan_27290	385.93	241.24	262.77	400.32	329.85	306.58	KYP50592.1/0/Peroxidase 12 [Cajanus cajan]	Q96520/4e-156/PER12_ARATH Peroxidase 12 OS=Arabidopsis thaliana OX=3702 GN=PER12 PE=1 SV=1	ccaj:109812529/1.3e-198/peroxidase 12-like; K00430 peroxidase [EC:1.11.1.7]	K00430	At1g71695/2e-156/[R] TWOG0189 Peroxidase	biological_process:GO:0006979//response to oxidative stress;GO:0042744//hydrogen peroxide catabolic process;cellular_component:GO:0005576//extracellular region;molecular_function:GO:0046872//metal ion binding;GO:0020037//heme binding;GO:0004601//peroxidase activity;
C.cajan_25211	385.17	286.08	387.61	138.74	125.36	179.66	XP_020231478.1/0/leucine-rich repeat extensin-like protein 3 [Cajanus cajan] &gt;XP_020231479.1 leucine-rich repeat extensin-like protein 3 [Cajanus cajan] &gt;KYP51259.1 hypothetical protein KK1_026944 [Cajanus cajan]	NA	NA	0	At4g05150/7e-100/[R] LSE0156 A PB1 domain	NA
C.cajan_18914	384.82	455.66	412.14	421.16	365.3	365.66	XP_020219089.1/0/chitinase-like protein 1 [Cajanus cajan] &gt;KYP64853.1 Endochitinase [Cajanus cajan]	Q9MA41/2e-175/CTL1_ARATH Chitinase-like protein 1 OS=Arabidopsis thaliana OX=3702 GN=CTL1 PE=1 SV=1	qsu:112008707/1.1e-52/endochitinase-like; K20547 basic endochitinase B [EC:3.2.1.14]	K20547	At1g05850/9e-176/[R] KOG4742 Predicted chitinase	biological_process:GO:0006032//chitin catabolic process;GO:0016998//cell wall macromolecule catabolic process;GO:0005975//carbohydrate metabolic process;molecular_function:GO:0004568//chitinase activity;
C.cajan_29783	384.59	484.42	445.74	321.2	331.86	353.25	XP_020234159.1/0/cysteine proteinase RD21A-like [Cajanus cajan]	P43297/0.0/RD21A_ARATH Cysteine proteinase RD21A OS=Arabidopsis thaliana OX=3702 GN=RD21A PE=1 SV=1	csl:COCSUDRAFT_21961/2.4e-122/hypothetical protein; K16292 KDEL-tailed cysteine endopeptidase [EC:3.4.22.-]	K16292	At1g47128_1/1e-180/[O] KOG1543 Cysteine proteinase Cathepsin L	biological_process:GO:0051603//proteolysis involved in cellular protein catabolic process;cellular_component:GO:0005615//extracellular space;GO:0005764//lysosome;molecular_function:GO:0008234//cysteine-type peptidase activity;GO:0004197//cysteine-type endopeptidase activity;
C.cajan_32712	384.45	306.68	345.27	342.67	378.17	378.09	KYP43560.1/0/Aldose reductase [Cajanus cajan]	Q0PGJ6/7e-170/AKRC9_ARATH NADPH-dependent aldo-keto reductase, chloroplastic OS=Arabidopsis thaliana OX=3702 GN=AKR4C9 PE=1 SV=1	ccaj:109817574/1.3e-180/aldo-keto reductase family 4 member C9-like; K00002 alcohol dehydrogenase (NADP+) [EC:1.1.1.2]	K00002	At2g37770/6e-161/[R] KOG1577 Aldo/keto reductase family proteins	molecular_function:GO:0016491//oxidoreductase activity;
BGI_novel_G000405	383.69	527.3	318.43	300.1	329.8	294.27	XP_020211282.1/0/glyceraldehyde-3-phosphate dehydrogenase, cytosolic [Cajanus cajan] &gt;XP_020213674.1 glyceraldehyde-3-phosphate dehydrogenase, cytosolic isoform X1 [Cajanus cajan] &gt;XP_029126652.1 glyceraldehyde-3-phosphate dehydrogenase, cytosolic isoform X2 [Cajanus cajan]	Q9FX54/0.0/G3PC2_ARATH Glyceraldehyde-3-phosphate dehydrogenase GAPC2, cytosolic OS=Arabidopsis thaliana OX=3702 GN=GAPC2 PE=1 SV=1	ccaj:109797918/0.0/glyceraldehyde-3-phosphate dehydrogenase, cytosolic-like; K00134 glyceraldehyde 3-phosphate dehydrogenase [EC:1.2.1.12]	K00134	At1g13440/0.0/[G] KOG0657 Glyceraldehyde 3-phosphate dehydrogenase	NA
C.cajan_18044	383.39	491.02	357.89	348.46	322.25	384.45	XP_020219601.1/0/NADH--cytochrome b5 reductase 1 [Cajanus cajan] &gt;KYP63988.1 NADH-cytochrome b5 reductase 1 [Cajanus cajan]	Q9ZNT1/2e-169/NB5R1_ARATH NADH--cytochrome b5 reductase 1 OS=Arabidopsis thaliana OX=3702 GN=CBR1 PE=1 SV=1	ccaj:109802593/1.3e-163/NADH--cytochrome b5 reductase 1; K00326 cytochrome-b5 reductase [EC:1.6.2.2]	K00326	At5g17770/7e-170/[HC] KOG0534 NADH-cytochrome b-5 reductase	cellular_component:GO:0016021//integral component of membrane;molecular_function:GO:0004128//cytochrome-b5 reductase activity, acting on NAD(P)H;
C.cajan_24878	382.97	448.27	358.79	320.15	300.22	278.71	XP_020229603.1/0/tubulin alpha-3 chain [Cajanus cajan] &gt;KYP53154.1 Tubulin alpha chain [Cajanus cajan]	P33629/0.0/TBA_PRUDU Tubulin alpha chain OS=Prunus dulcis OX=3755 GN=TUBA PE=2 SV=1	ccaj:109810531/1.1e-265/tubulin alpha-3 chain; K07374 tubulin alpha	K07374	At1g50010/0.0/[Z] KOG1376 Alpha tubulin	biological_process:GO:0007017//microtubule-based process;cellular_component:GO:0005874//microtubule;GO:0005737//cytoplasm;molecular_function:GO:0005200//structural constituent of cytoskeleton;GO:0005525//GTP binding;GO:0003924//GTPase activity;
C.cajan_46257	382.82	640.36	336.27	305.22	253.96	310.25	KYP31419.1/0/Glucan 1,3-beta-glucosidase [Cajanus cajan]	Q5B5X8/2e-42/EXGA_EMENI Probable glucan 1,3-beta-glucosidase A OS=Emericella nidulans (strain FGSC A4 / ATCC 38163 / CBS 112.46 / NRRL 194 / M139) OX=227321 GN=exgA PE=3 SV=2	vvi:100854753/5.6e-200/glucan 1,3-beta-glucosidase A; K01210 glucan 1,3-beta-glucosidase [EC:3.2.1.58]	K01210	NA	biological_process:GO:0007015//actin filament organization;GO:0005975//carbohydrate metabolic process;molecular_function:GO:0051015//actin filament binding;GO:0004553//hydrolase activity, hydrolyzing O-glycosyl compounds;
C.cajan_19487	382	320.67	335.75	454.22	422.33	473.44	XP_020220898.1/0/nematode resistance protein-like HSPRO2 [Cajanus cajan] &gt;KYP75848.1 hypothetical protein KK1_020056 [Cajanus cajan]	O04203/9e-157/HSPR2_ARATH Nematode resistance protein-like HSPRO2 OS=Arabidopsis thaliana OX=3702 GN=HSPRO2 PE=1 SV=1	NA	0	NA	biological_process:GO:0006952//defense response;GO:0019441//tryptophan catabolic process to kynurenine;molecular_function:GO:0046872//metal ion binding;GO:0020037//heme binding;
C.cajan_18225	381.35	329.52	373.67	319.07	337.33	335.14	KYP64169.1/0/Basic leucine zipper and W2 domain-containing protein 2, partial [Cajanus cajan]	Q5ZL42/3e-70/BZW2_CHICK Basic leucine zipper and W2 domain-containing protein 2 OS=Gallus gallus OX=9031 GN=BZW2 PE=2 SV=1	dzi:111293737/2.7e-11/LOW QUALITY PROTEIN: translation initiation factor eIF-2B subunit epsilon-like; K03240 translation initiation factor eIF-2B subunit epsilon	K03240	At2g34970/4e-08/[J] KOG1461 Translation initiation factor 2B, epsilon subunit (eIF-2Bepsilon/GCD6)	NA
C.cajan_39995	381.08	167.42	268.65	435.58	464.96	435.87	XP_020205577.1/1.36608e-121/18.1 kDa class I heat shock protein-like [Cajanus cajan] &gt;KYP36441.1 18.1 kDa class I heat shock protein [Cajanus cajan]	P27879/4e-37/HSP11_MEDSA 18.1 kDa class I heat shock protein (Fragment) OS=Medicago sativa OX=3879 GN=HSP18.1 PE=2 SV=1	ccaj:109790764/1.4e-96/18.1 kDa class I heat shock protein-like; K13993 HSP20 family protein	K13993	At1g07400/3e-35/[O] KOG0710 Molecular chaperone (small heat-shock protein Hsp26/Hsp42)	NA
C.cajan_03957	379.66	379.23	404.79	300.48	345.48	327.78	KYP57773.1/1.08526e-64/UPF0136 membrane protein At2g26240 family [Cajanus cajan]	O64847/9e-43/FAX7_ARATH Protein FATTY ACID EXPORT 7 OS=Arabidopsis thaliana OX=3702 GN=FAX7 PE=3 SV=1	NA	0	At2g26240/4e-43/[S] KOG4267 Predicted membrane protein	cellular_component:GO:0016021//integral component of membrane;
C.cajan_42701	379.06	171.56	436.95	319.16	301.7	200.25	XP_020207640.1/3.88438e-91/basic blue protein-like [Cajanus cajan] &gt;KYP33588.1 Basic blue protein [Cajanus cajan]	Q8LG89/1e-49/BABL_ARATH Basic blue protein OS=Arabidopsis thaliana OX=3702 GN=ARPN PE=2 SV=2	jcu:105643773/1.9e-16/LOW QUALITY PROTEIN: uncharacterized protein LOC105643773; K01426 amidase [EC:3.5.1.4]	K01426	At2g02850/5e-50/[S] LSE0042 A Uncharacterized plastocyanin-like protein, probably non-copper-binding	cellular_component:GO:0046658//anchored component of plasma membrane;molecular_function:GO:0009055//electron transfer activity;
C.cajan_18847	378.82	292.27	282.88	392.75	395.71	375.48	XP_020218872.1/0/24-methylenesterol C-methyltransferase 2 [Cajanus cajan] &gt;KYP64787.1 24-methylenesterol C-methyltransferase 2 [Cajanus cajan]	Q39227/0.0/SMT2_ARATH 24-methylenesterol C-methyltransferase 2 OS=Arabidopsis thaliana OX=3702 GN=SMT2 PE=1 SV=2	ccaj:109802073/5.0e-216/24-methylenesterol C-methyltransferase 2; K08242 24-methylenesterol C-methyltransferase [EC:2.1.1.143]	K08242	At1g20330/0.0/[IR] KOG1269 SAM-dependent methyltransferases	biological_process:GO:0006694//steroid biosynthetic process;GO:0032259//methylation;cellular_component:GO:0016021//integral component of membrane;GO:0005737//cytoplasm;molecular_function:GO:0008757//S-adenosylmethionine-dependent methyltransferase activity;GO:0008168//methyltransferase activity;
C.cajan_05920	377.88	249.84	289.17	342.21	335.38	356.44	XP_020237180.1/3.02966e-152/ethylene-responsive transcription factor 3-like [Cajanus cajan] &gt;KYP73444.1 Ethylene-responsive transcription factor 3 [Cajanus cajan]	O80339/2e-56/ERF82_ARATH Ethylene-responsive transcription factor 3 OS=Arabidopsis thaliana OX=3702 GN=ERF3 PE=1 SV=1	ccaj:109816541/9.9e-116/ethylene-responsive transcription factor 3-like; K09286 EREBP-like factor	K09286	At1g50640/9e-57/[K] LSE0301 A AP2 domain transcription factor	biological_process:GO:0006351//transcription, DNA-templated;cellular_component:GO:0005634//nucleus;molecular_function:GO:0003677//DNA binding;GO:0003700//DNA binding transcription factor activity;
C.cajan_09065	377.59	219.6	308.1	346.19	293.66	253.15	XP_020213697.1/0/peroxidase 12-like [Cajanus cajan] &gt;KYP70116.1 Peroxidase 12 [Cajanus cajan]	Q96520/1e-125/PER12_ARATH Peroxidase 12 OS=Arabidopsis thaliana OX=3702 GN=PER12 PE=1 SV=1	ccaj:109797935/9.2e-199/peroxidase 12-like; K00430 peroxidase [EC:1.11.1.7]	K00430	At1g71695/6e-126/[R] TWOG0189 Peroxidase	biological_process:GO:0006979//response to oxidative stress;GO:0042744//hydrogen peroxide catabolic process;cellular_component:GO:0005576//extracellular region;molecular_function:GO:0046872//metal ion binding;GO:0020037//heme binding;GO:0004601//peroxidase activity;
C.cajan_20467	377.37	387.06	360.09	372.84	380.02	410.58	XP_020210446.1/0/guanosine nucleotide diphosphate dissociation inhibitor 2 [Cajanus cajan] &gt;KYP76819.1 Rab GDP dissociation inhibitor alpha [Cajanus cajan]	O24653/0.0/GDI2_ARATH Guanosine nucleotide diphosphate dissociation inhibitor 2 OS=Arabidopsis thaliana OX=3702 GN=GDI2 PE=2 SV=1	ccaj:109795377/7.4e-262/guanosine nucleotide diphosphate dissociation inhibitor 2; K17255 Rab GDP dissociation inhibitor	K17255	At3g59920/0.0/[O] KOG1439 RAB proteins geranylgeranyltransferase component A (RAB escort protein)	biological_process:GO:0007264//small GTPase mediated signal transduction;GO:0015031//protein transport;cellular_component:GO:0005622//intracellular;molecular_function:GO:0005093//Rab GDP-dissociation inhibitor activity;
C.cajan_14257	375.38	412.2	317.58	338.43	339.98	294.53	KYP59253.1/0/hypothetical protein KK1_014685 [Cajanus cajan]	Q9ZP06/0.0/MDHM1_ARATH Malate dehydrogenase 1, mitochondrial OS=Arabidopsis thaliana OX=3702 GN=At1g53240 PE=1 SV=1	ccaj:109805832/7.4e-185/malate dehydrogenase, mitochondrial; K00026 malate dehydrogenase [EC:1.1.1.37]	K00026	At1g53240/0.0/[C] KOG1494 NAD-dependent malate dehydrogenase	biological_process:GO:0006099//tricarboxylic acid cycle;GO:0005975//carbohydrate metabolic process;GO:0006108//malate metabolic process;molecular_function:GO:0030060//L-malate dehydrogenase activity;
C.cajan_08489	375.32	300.73	330.81	606.66	618.31	552.12	KYP69546.1/0/Retrovirus-related Pol polyprotein from transposon TNT 1-94 [Cajanus cajan]	Q94HW2/2e-73/POLR1_ARATH Retrovirus-related Pol polyprotein from transposon RE1 OS=Arabidopsis thaliana OX=3702 GN=RE1 PE=2 SV=1	bdi:100846696/4.6e-85/protein CHROMATIN REMODELING 24; K20093 DNA excision repair protein ERCC-6-like [EC:3.6.4.12]	K20093	At1g58140/8e-148/[R] KOG0017 FOG: Transposon-encoded proteins with TYA, reverse transcriptase, integrase domains in various combinations	NA
C.cajan_36589	374.22	357.41	365.35	413.89	410.28	496.71	XP_020202551.1/0/U-box domain-containing protein 21-like [Cajanus cajan] &gt;KYP40026.1 U-box domain-containing protein 21 [Cajanus cajan]	Q5PNY6/7e-124/PUB21_ARATH U-box domain-containing protein 21 OS=Arabidopsis thaliana OX=3702 GN=PUB21 PE=2 SV=1	ats:109787390/2.3e-21/LOC109787390; U-box domain-containing protein 12-like; K04733 interleukin-1 receptor-associated kinase 4 [EC:2.7.11.1]	K04733	At5g37490/3e-124/[R] LSE0497 A U-box protein	molecular_function:GO:0004842//ubiquitin-protein transferase activity;
C.cajan_30727	373.86	361.68	285.14	307.74	306.97	262.3	XP_020236044.1/2.60056e-94/60S ribosomal protein L32-1 [Cajanus cajan] &gt;KYP46301.1 60S ribosomal protein L32-1 [Cajanus cajan]	P49211/2e-83/RL321_ARATH 60S ribosomal protein L32-1 OS=Arabidopsis thaliana OX=3702 GN=RPL32A PE=2 SV=2	ccaj:109815674/2.6e-69/60S ribosomal protein L32-1; K02912 large subunit ribosomal protein L32e	K02912	At4g18100/7e-84/[J] KOG0878 60S ribosomal protein L32	biological_process:GO:0006412//translation;cellular_component:GO:0005840//ribosome;molecular_function:GO:0003735//structural constituent of ribosome;
C.cajan_37584	373.33	286.97	343.41	111.36	125.59	105.37	KYP41512.1/0/Peroxidase 21 [Cajanus cajan]	Q42580/3e-142/PER21_ARATH Peroxidase 21 OS=Arabidopsis thaliana OX=3702 GN=PER21 PE=1 SV=1	ccaj:109819004/3.6e-144/peroxidase 21; K00430 peroxidase [EC:1.11.1.7]	K00430	At2g37130/1e-142/[R] TWOG0189 Peroxidase	biological_process:GO:0006979//response to oxidative stress;GO:0042744//hydrogen peroxide catabolic process;cellular_component:GO:0005576//extracellular region;molecular_function:GO:0046872//metal ion binding;GO:0020037//heme binding;GO:0004601//peroxidase activity;
C.cajan_31784	373.21	365.15	399.14	383.07	414.15	433.26	XP_020238523.1/0/ethylene-responsive transcription factor ERF098-like [Cajanus cajan] &gt;KYP43496.1 Ethylene-responsive transcription factor RAP2-3 [Cajanus cajan]	P42736/5e-49/RAP23_ARATH Ethylene-responsive transcription factor RAP2-3 OS=Arabidopsis thaliana OX=3702 GN=RAP2-3 PE=1 SV=2	ccaj:109817621/5.3e-137/ethylene-responsive transcription factor ERF098-like; K09286 EREBP-like factor	K09286	At3g16770/2e-49/[K] LSE0301 A AP2 domain transcription factor	biological_process:GO:0006351//transcription, DNA-templated;cellular_component:GO:0005634//nucleus;molecular_function:GO:0003677//DNA binding;GO:0003700//DNA binding transcription factor activity;
C.cajan_32243	372.79	369.85	259.58	282.36	290.33	239.27	KYP46742.1/4.81196e-180/60S ribosomal protein L7-4 [Cajanus cajan]	Q9LHP1/2e-137/RL74_ARATH 60S ribosomal protein L7-4 OS=Arabidopsis thaliana OX=3702 GN=RPL7D PE=2 SV=1	ccaj:109815363/1.7e-122/60S ribosomal protein L7-4-like; K02937 large subunit ribosomal protein L7e	K02937	At3g13580/1e-137/[J] KOG3184 60S ribosomal protein L7	biological_process:GO:0002181//cytoplasmic translation;GO:0000463//maturation of LSU-rRNA from tricistronic rRNA transcript (SSU-rRNA, 5.8S rRNA, LSU-rRNA);cellular_component:GO:0022625//cytosolic large ribosomal subunit;molecular_function:GO:0003723//RNA binding;GO:0003735//structural constituent of ribosome;
C.cajan_32370	372.56	251.45	282.88	341.71	372.93	381.44	XP_020237549.1/9.17466e-45/selenoprotein K [Cajanus cajan]	NA	NA	0	NA	cellular_component:GO:0016021//integral component of membrane;
C.cajan_10428	372.27	289.12	313.54	265.51	264.36	294.94	XP_020211818.1/1.68188e-51/uncharacterized protein At2g23090-like [Cajanus cajan] &gt;KYP71469.1 Uncharacterized protein At2g23090 family [Cajanus cajan]	O64818/2e-44/Y2309_ARATH Uncharacterized protein At2g23090 OS=Arabidopsis thaliana OX=3702 GN=At2g23090 PE=1 SV=1	NA	0	NA	NA
C.cajan_09533	371.83	386.95	296.7	314.46	298.93	274.07	XP_020212600.1/1.58928e-85/40S ribosomal protein S20-2-like [Cajanus cajan] &gt;KYP70581.1 40S ribosomal protein S20-2 [Cajanus cajan]	Q9STY6/8e-77/RS202_ARATH 40S ribosomal protein S20-2 OS=Arabidopsis thaliana OX=3702 GN=RPS20B PE=2 SV=1	ccaj:109797095/4.0e-64/40S ribosomal protein S20-2-like; K02969 small subunit ribosomal protein S20e	K02969	At3g47370/3e-77/[J] KOG0900 40S ribosomal protein S20	biological_process:GO:0006412//translation;cellular_component:GO:0015935//small ribosomal subunit;molecular_function:GO:0003723//RNA binding;GO:0003735//structural constituent of ribosome;
C.cajan_04909	371.67	298.48	311.03	311.82	356.08	312.31	KYP72441.1/3.44669e-97/Cytochrome b-c1 complex subunit 7 [Cajanus cajan]	F4JWS8/2e-55/QCR72_ARATH Cytochrome b-c1 complex subunit 7-2 OS=Arabidopsis thaliana OX=3702 GN=QCR7-2 PE=1 SV=1	ccaj:109816177/5.1e-52/cytochrome b-c1 complex subunit 7-2-like; K00417 ubiquinol-cytochrome c reductase subunit 7	K00417	At5g25450/9e-56/[C] KOG3440 Ubiquinol cytochrome c reductase, subunit QCR7	NA
BGI_novel_G002827	370.99	419.41	199.08	309.87	429.31	215.11	XP_020203790.1/2.69028e-78/gibberellin-regulated protein 4 isoform X2 [Cajanus cajan]	P46690/1e-50/GASA4_ARATH Gibberellin-regulated protein 4 OS=Arabidopsis thaliana OX=3702 GN=GASA4 PE=1 SV=2	nnu:104608881/1e-30/N-acetylglucosaminyl-phosphatidylinositol biosynthetic protein gpi1-like; K03860 phosphatidylinositol N-acetylglucosaminyltransferase subunit Q	K03860	At5g15230/5e-51/[R] LSE0474 A Gibberellin-regulated protein	NA
C.cajan_00158	370.32	289.33	343.55	280.31	264.6	382.58	KYP53994.1/0/Gibberellin 20 oxidase 3 [Cajanus cajan]	Q945B6/5e-119/AOP1L_ARATH Probable 2-oxoglutarate-dependent dioxygenase AOP1.2 OS=Arabidopsis thaliana OX=3702 GN=AOP1.2 PE=2 SV=1	ppp:112278537/6.3e-29/gibberellin 2-beta-dioxygenase 8-like; K04125 gibberellin 2beta-dioxygenase [EC:1.14.11.13]	K04125	At1g52820/4e-158/[QR] KOG0143 Iron/ascorbate family oxidoreductases	molecular_function:GO:0046872//metal ion binding;GO:0016491//oxidoreductase activity;
BGI_novel_G001179	369.5	242.51	348.22	282.77	361.05	305.6	KAE8686833.1/4.97169e-24/FK506-binding protein 1 [Hibiscus syriacus]	Q43207/6e-23/FKB70_WHEAT 70 kDa peptidyl-prolyl isomerase OS=Triticum aestivum OX=4565 GN=FKBP70 PE=1 SV=1	gsj:114390892/7e-25/peptidyl-prolyl cis-trans isomerase FKBP62-like; K09571 FK506-binding protein 4/5 [EC:5.2.1.8]	K09571	At3g25230/3e-21/[O] KOG0543 FKBP-type peptidyl-prolyl cis-trans isomerase	biological_process:GO:0000413//protein peptidyl-prolyl isomerization;GO:0061077//chaperone-mediated protein folding;cellular_component:GO:0005737//cytoplasm;molecular_function:GO:0003755//peptidyl-prolyl cis-trans isomerase activity;
C.cajan_19750	368.67	385.37	338.29	314.33	322.81	291.53	XP_020210824.1/2.55702e-148/peptidyl-prolyl cis-trans isomerase CYP19-4 [Cajanus cajan] &gt;KYP76108.1 Peptidyl-prolyl cis-trans isomerase CYP19-4 [Cajanus cajan]	Q8LDP4/1e-129/CP19D_ARATH Peptidyl-prolyl cis-trans isomerase CYP19-4 OS=Arabidopsis thaliana OX=3702 GN=CYP19-4 PE=1 SV=2	cam:101494484/4.4e-108/peptidyl-prolyl cis-trans isomerase CYP20-1; K01802 peptidylprolyl isomerase [EC:5.2.1.8]	K01802	At2g29960/6e-130/[O] KOG0865 Cyclophilin type peptidyl-prolyl cis-trans isomerase	biological_process:GO:0006457//protein folding;molecular_function:GO:0003755//peptidyl-prolyl cis-trans isomerase activity;
C.cajan_18169	367.78	385.24	303.24	302.17	287.16	270.98	XP_020219494.1/1.71513e-143/nascent polypeptide-associated complex subunit alpha-like protein 1 [Cajanus cajan] &gt;KYP64113.1 Nascent polypeptide-associated complex subunit alpha-like protein [Cajanus cajan]	Q9M612/3e-87/NACA_PINTA Nascent polypeptide-associated complex subunit alpha-like protein OS=Pinus taeda OX=3352 PE=2 SV=1	ccaj:109802511/5.0e-96/nascent polypeptide-associated complex subunit alpha-like protein 1; K03626 nascent polypeptide-associated complex subunit alpha	K03626	At3g12390/2e-80/[K] KOG2239 Transcription factor containing NAC and TS-N domains	cellular_component:GO:0005854//nascent polypeptide-associated complex;
C.cajan_40520	367.34	543.83	331.31	172.15	228.89	204.67	XP_020205704.1/1.24131e-84/putative lipid-binding protein AIR1 [Cajanus cajan] &gt;KYP36304.1 14 kDa proline-rich protein DC2.15 [Cajanus cajan]	P14009/1e-34/14KD_DAUCA 14 kDa proline-rich protein DC2.15 OS=Daucus carota OX=4039 PE=2 SV=1	bvg:104906049/2.3e-14/ubiquitin carboxyl-terminal hydrolase 36; K11855 ubiquitin carboxyl-terminal hydrolase 36/42 [EC:3.4.19.12]	K11855	At2g45180/2e-33/[R] LSE0121 A AAI domain	NA
C.cajan_07589	367.02	439.71	314.79	317.01	308.85	268.79	KYP75098.1/0/hypothetical protein KK1_007796 [Cajanus cajan]	P17614/0.0/ATPBM_NICPL ATP synthase subunit beta, mitochondrial OS=Nicotiana plumbaginifolia OX=4092 GN=ATPB PE=1 SV=1	ccaj:109788084/9.3e-310/ATP synthase subunit beta, mitochondrial; K02133 F-type H+-transporting ATPase subunit beta [EC:7.1.2.2]	K02133	Hs4502295/0.0/[C] KOG1350 F0F1-type ATP synthase, beta subunit	biological_process:GO:0015986//ATP synthesis coupled proton transport;cellular_component:GO:0000275//mitochondrial proton-transporting ATP synthase complex, catalytic core F(1);molecular_function:GO:0005524//ATP binding;GO:0046933//proton-transporting ATP synthase activity, rotational mechanism;
C.cajan_31007	365.86	350.35	254.13	276.2	284.65	216.25	KYP45169.1/5.72681e-44/60S ribosomal protein L38, partial [Cajanus cajan]	O22860/4e-37/RL38_ARATH 60S ribosomal protein L38 OS=Arabidopsis thaliana OX=3702 GN=RPL38A PE=3 SV=1	vun:114187299/8.0e-30/60S ribosomal protein L38-like isoform X1; K02923 large subunit ribosomal protein L38e	K02923	At3g59540/2e-37/[J] KOG3499 60S ribosomal protein L38	NA
C.cajan_22107	364.72	224.47	296.86	302.11	333.11	335.24	KYP60359.1/1.95974e-110/hypothetical protein KK1_022761, partial [Cajanus cajan]	NA	NA	0	NA	NA
C.cajan_18195	363.09	424.98	264.06	382.99	453.09	356.41	XP_020218493.1/8.31171e-80/cytochrome c [Cajanus cajan] &gt;KYP64139.1 putative cytochrome c At4g10040 family [Cajanus cajan]	Q9T0G2/6e-78/CYC2_ARATH Cytochrome c-2 OS=Arabidopsis thaliana OX=3702 GN=CYTC-2 PE=1 SV=1	ccaj:109801778/5.8e-62/cytochrome c; K08738 cytochrome c	K08738	At4g10040/3e-78/[C] KOG3453 Cytochrome c	biological_process:GO:0055114//oxidation-reduction process;cellular_component:GO:0070469//respiratory chain;GO:0005739//mitochondrion;molecular_function:GO:0009055//electron transfer activity;GO:0046872//metal ion binding;GO:0020037//heme binding;
C.cajan_08347	362.79	401.97	281.01	317.34	289.84	245.05	XP_020211203.1/0/actin-7 [Cajanus cajan] &gt;XP_020211204.1 actin-7 [Cajanus cajan] &gt;KYP69404.1 Actin-7 [Cajanus cajan]	P53492/0.0/ACT7_ARATH Actin-7 OS=Arabidopsis thaliana OX=3702 GN=ACT7 PE=1 SV=1	ccaj:109796015/1.7e-219/actin-7; K10355 actin, other eukaryote	K10355	At5g09810/0.0/[Z] KOG0676 Actin and related proteins	molecular_function:GO:0005524//ATP binding;
C.cajan_25432	361.14	288.95	334.03	339.24	339.43	318.19	XP_014493748.1/5.59559e-110/PREDICTED: ubiquitin-conjugating enzyme E2 35-like [Vigna radiata var. radiata] &gt;XP_017433325.1 PREDICTED: ubiquitin-conjugating enzyme E2 35-like [Vigna angularis] &gt;XP_020231360.1 ubiquitin-conjugating enzyme E2 35-like [Cajanus cajan] &gt;BAT89553.1 hypothetical protein VIGAN_06053300 [Vigna angularis var. angularis] &gt;KYP51373.1 Ubiquitin carrier protein E2 …	Q9FZ48/8e-110/UBC36_ARATH Ubiquitin-conjugating enzyme E2 36 OS=Arabidopsis thaliana OX=3702 GN=UBC36 PE=1 SV=1	vra:106756024/2.1e-83/ubiquitin-conjugating enzyme E2 35-like; K10580 ubiquitin-conjugating enzyme E2 N [EC:2.3.2.23]	K10580	At1g16890/3e-110/[O] KOG0417 Ubiquitin-protein ligase	biological_process:GO:0070534//protein K63-linked ubiquitination;GO:0010039//response to iron ion;GO:0046686//response to cadmium ion;GO:0006511//ubiquitin-dependent protein catabolic process;GO:0010053//root epidermal cell differentiation;GO:0006301//postreplication repair;cellular_component:GO:0005634//nucleus;GO:0005737//cytoplasm;molecular_function:GO:0061630//ubiquitin protein ligase activit…
C.cajan_13689	360.25	288.28	313.1	621.26	550.88	566.39	XP_020223510.1/0/probable WRKY transcription factor 41 [Cajanus cajan] &gt;KYP58690.1 putative WRKY transcription factor 41 [Cajanus cajan]	Q8H0Y8/2e-71/WRK41_ARATH Probable WRKY transcription factor 41 OS=Arabidopsis thaliana OX=3702 GN=WRKY41 PE=2 SV=2	ats:109750492/7.2e-21/LOC109750492; putative disease resistance RPP13-like protein 3 isoform X1; K13457 disease resistance protein RPM1	K13457	At4g11070/1e-71/[KT] LSE0036 A WRKY superfamily transcription factors	biological_process:GO:0006351//transcription, DNA-templated;cellular_component:GO:0005634//nucleus;molecular_function:GO:0043565//sequence-specific DNA binding;GO:0003700//DNA binding transcription factor activity;
C.cajan_24055	359.81	231.52	388.2	917.18	1078.65	967.16	XP_020230059.1/4.13041e-91/uncharacterized protein LOC109810879 [Cajanus cajan] &gt;KYP52675.1 hypothetical protein KK1_025417 [Cajanus cajan]	F4KFM8/3e-21/LEA65_ARATH Late embryogenesis abundant protein At5g17165 OS=Arabidopsis thaliana OX=3702 GN=At5g17165 PE=3 SV=1	NA	0	NA	NA
C.cajan_09510	359.63	347	357.12	225.42	223.59	267.63	XP_020213892.1/1.02477e-125/zinc finger A20 and AN1 domain-containing stress-associated protein 8-like [Cajanus cajan] &gt;KYP70558.1 Zinc finger A20 and AN1 domain-containing stress-associated protein 8 [Cajanus cajan]	A3BDI8/4e-80/SAP8_ORYSJ Zinc finger A20 and AN1 domain-containing stress-associated protein 8 OS=Oryza sativa subsp. japonica OX=39947 GN=SAP8 PE=2 SV=1	NA	0	At1g51200/2e-55/[R] KOG3173 Predicted Zn-finger protein	molecular_function:GO:0003677//DNA binding;GO:0008270//zinc ion binding;
C.cajan_06855	359.49	329.08	319.87	221.54	247.48	246.6	KYP74372.1/6.74977e-158/Protein DEHYDRATION-INDUCED 19 isogeny 3 [Cajanus cajan]	Q84J70/2e-87/DI193_ARATH Protein DEHYDRATION-INDUCED 19 homolog 3 OS=Arabidopsis thaliana OX=3702 GN=DI19-3 PE=1 SV=1	cpap:110821437/2.7e-60/protein DEHYDRATION-INDUCED 19 homolog 4-like isoform X1; K22376 E3 ubiquitin-protein ligase KCMF1 [EC:2.3.2.27]	K22376	At5g26990/2e-83/[V] LSE0447 A Drought-induced protein	NA
C.cajan_36656	359.38	350.09	366.68	345.8	355.7	338.82	KYP41301.1/0/Uncharacterized protein At5g39570 family [Cajanus cajan]	Q9FKA5/9e-48/Y5957_ARATH Uncharacterized protein At5g39570 OS=Arabidopsis thaliana OX=3702 GN=At5g39570 PE=1 SV=1	mesc:110626604/2.6e-30/proline-rich receptor-like protein kinase PERK14; K04733 interleukin-1 receptor-associated kinase 4 [EC:2.7.11.1]	K04733	NA	NA
C.cajan_00196	359.09	309.54	262.44	230.86	201.87	187.39	XP_020226681.1/4.76518e-126/uncharacterized protein LOC109808201 [Cajanus cajan] &gt;KYP54031.1 Metallothiol transferase fosB [Cajanus cajan]	NA	cvr:CHLNCDRAFT_141766/7.6e-13/hypothetical protein; K08234 glyoxylase I family protein	K08234	At1g80160/8e-96/[G] LSE0294 A Predicted glyoxylase	NA
C.cajan_28451	358.94	326.11	363.43	332.17	383.93	392.83	KYP50538.1/0/Homeobox-leucine zipper protein HAT5 [Cajanus cajan]	Q02283/1e-94/HAT5_ARATH Homeobox-leucine zipper protein HAT5 OS=Arabidopsis thaliana OX=3702 GN=HAT5 PE=1 SV=1	ccaj:109812582/8.6e-155/homeobox-leucine zipper protein HAT5; K09338 homeobox-leucine zipper protein	K09338	At3g01470/6e-95/[K] KOG0483 Transcription factor HEX, contains HOX and HALZ domains	cellular_component:GO:0005634//nucleus;molecular_function:GO:0043565//sequence-specific DNA binding;GO:0003700//DNA binding transcription factor activity;
C.cajan_07019	358.83	279.87	275.36	1321.22	1522.58	1665.64	KYP74534.1/8.14471e-166/Serine/threonine-protein kinase PEPKR2 [Cajanus cajan]	Q93VK0/2e-83/PPCK2_ARATH Phosphoenolpyruvate carboxylase kinase 2 OS=Arabidopsis thaliana OX=3702 GN=PPCK2 PE=1 SV=2	var:108323071/3.4e-98/phosphoenolpyruvate carboxylase kinase 2-like; K08794 calcium/calmodulin-dependent protein kinase I [EC:2.7.11.17]	K08794	At3g04530/5e-84/[T] KOG0032 Ca2+/calmodulin-dependent protein kinase, EF-Hand protein superfamily	biological_process:GO:0035556//intracellular signal transduction;GO:0046777//protein autophosphorylation;GO:0018105//peptidyl-serine phosphorylation;cellular_component:GO:0005634//nucleus;GO:0005737//cytoplasm;molecular_function:GO:0005524//ATP binding;GO:0004674//protein serine/threonine kinase activity;GO:0004683//calmodulin-dependent protein kinase activity;GO:0009931//calcium-dependent protei…
C.cajan_27902	355.34	232.4	287.64	248.39	262.6	243.76	XP_020233757.1/4.68468e-108/pleckstrin homology domain-containing protein 1 [Cajanus cajan] &gt;KYP48686.1 Pleckstrin isogenyy domain-containing protein 1 [Cajanus cajan]	Q9ST43/8e-76/PH1_ARATH Pleckstrin homology domain-containing protein 1 OS=Arabidopsis thaliana OX=3702 GN=PH1 PE=2 SV=2	gsj:114416191/2.9e-53/pleckstrin homology domain-containing protein 1-like; K18441 cytohesin	K18441	At5g05710/2e-87/[R] LSE0206 A Pleckstrin homology domain	NA
C.cajan_15555	354.98	362.58	407.64	316.04	323.25	415.66	KYP61510.1/3.45381e-131/putative phospholipid hydroperoxide glutathione peroxidase [Cajanus cajan]	P30708/7e-87/GPX4_NICSY Probable phospholipid hydroperoxide glutathione peroxidase OS=Nicotiana sylvestris OX=4096 PE=2 SV=1	ccaj:109804450/5.8e-88/probable glutathione peroxidase 2; K00432 glutathione peroxidase [EC:1.11.1.9]	K00432	At2g31570/4e-87/[O] KOG1651 Glutathione peroxidase	NA
C.cajan_19770	353.6	300.21	204.88	255.11	246.26	256.16	ACG30677.1/2.25401e-67/histone H4 [Zea mays]	P0CG89/1e-67/H4_SOYBN Histone H4 OS=Glycine max OX=3847 PE=3 SV=1	psom:113334228/4.7e-50/histone H4; K11254 histone H4	K11254	At5g59970/5e-68/[B] KOG3467 Histone H4	NA
C.cajan_05257	353.27	269.64	309.29	283.44	327.54	311.5	XP_020203501.1/1.13947e-99/peptide methionine sulfoxide reductase B5-like [Cajanus cajan] &gt;KYP72786.1 Uncharacterized protein C216.04c family [Cajanus cajan]	Q10L32/6e-80/MSRB5_ORYSJ Peptide methionine sulfoxide reductase B5 OS=Oryza sativa subsp. japonica OX=39947 GN=MSRB5 PE=2 SV=1	ccaj:109789047/4.0e-81/peptide methionine sulfoxide reductase B5-like; K07305 peptide-methionine (R)-S-oxide reductase [EC:1.8.4.12]	K07305	At4g04830/1e-78/[O] KOG0856 Predicted pilin-like transcription factor	biological_process:GO:0006979//response to oxidative stress;GO:0030091//protein repair;molecular_function:GO:0033743//peptide-methionine (R)-S-oxide reductase activity;
C.cajan_13476	352.58	346.02	394.46	306.39	335.46	372.94	XP_020223646.1/4.92452e-126/zinc finger A20 and AN1 domain-containing stress-associated protein 8-like [Cajanus cajan] &gt;KYP58479.1 Zinc finger A20 and AN1 domain-containing stress-associated protein 8 [Cajanus cajan]	A3BDI8/2e-85/SAP8_ORYSJ Zinc finger A20 and AN1 domain-containing stress-associated protein 8 OS=Oryza sativa subsp. japonica OX=39947 GN=SAP8 PE=2 SV=1	NA	0	At1g51200/3e-64/[R] KOG3173 Predicted Zn-finger protein	molecular_function:GO:0003677//DNA binding;GO:0008270//zinc ion binding;
C.cajan_43249	352.36	313.48	236.74	274.56	278.04	207.39	XP_020208353.1/1.11987e-85/40S ribosomal protein S20-2 [Cajanus cajan] &gt;KYP32427.1 40S ribosomal protein S20-2 [Cajanus cajan]	Q9STY6/1e-77/RS202_ARATH 40S ribosomal protein S20-2 OS=Arabidopsis thaliana OX=3702 GN=RPS20B PE=2 SV=1	ccaj:109793298/5.7e-63/40S ribosomal protein S20-2; K02969 small subunit ribosomal protein S20e	K02969	At3g47370/5e-78/[J] KOG0900 40S ribosomal protein S20	biological_process:GO:0006412//translation;cellular_component:GO:0015935//small ribosomal subunit;molecular_function:GO:0003723//RNA binding;GO:0003735//structural constituent of ribosome;
C.cajan_31075	351.1	414.23	296.02	251.8	260.57	214.54	XP_020236616.1/0/polyadenylate-binding protein 2-like [Cajanus cajan] &gt;KYP45573.1 Polyadenylate-binding protein 2 [Cajanus cajan]	Q9FXA2/0.0/PABP8_ARATH Polyadenylate-binding protein 8 OS=Arabidopsis thaliana OX=3702 GN=PAB8 PE=1 SV=1	ccaj:109816141/0.0e+00/polyadenylate-binding protein 2-like; K13126 polyadenylate-binding protein	K13126	At1g49760/0.0/[AJ] KOG0123 Polyadenylate-binding protein (RRM superfamily)	cellular_component:GO:0005737//cytoplasm;molecular_function:GO:0003723//RNA binding;
C.cajan_23331	350.69	356.73	320.4	313.11	309.93	265.64	XP_020215803.1/0/tubulin alpha-3 chain [Cajanus cajan] &gt;KYP67667.1 Tubulin alpha-3 chain [Cajanus cajan]	O22349/0.0/TBA3_ELEIN Tubulin alpha-3 chain OS=Eleusine indica OX=29674 GN=TUBA3 PE=2 SV=1	ccaj:109799618/4.0e-263/tubulin alpha-3 chain; K07374 tubulin alpha	K07374	At5g19780/0.0/[Z] KOG1376 Alpha tubulin	NA
C.cajan_32369	350.59	345.64	385.33	256.93	250.97	239.67	XP_020237552.1/0/flavonol synthase/flavanone 3-hydroxylase-like [Cajanus cajan] &gt;KYP44581.1 Flavonol synthase/flavanone 3-hydroxylase [Cajanus cajan]	Q07512/3e-177/FLS_PETHY Flavonol synthase/flavanone 3-hydroxylase OS=Petunia hybrida OX=4102 GN=FL PE=2 SV=1	ccaj:109816831/3.2e-204/flavonol synthase/flavanone 3-hydroxylase-like; K05278 flavonol synthase [EC:1.14.20.6]	K05278	At5g08640/8e-148/[QR] KOG0143 Iron/ascorbate family oxidoreductases	molecular_function:GO:0046872//metal ion binding;GO:0045431//flavonol synthase activity;GO:0016491//oxidoreductase activity;
C.cajan_47587	349.08	343.7	479.96	44.79	67.63	76.37	XP_020209130.1/0/zinc transporter 8-like [Cajanus cajan] &gt;KYP31217.1 Zinc transporter 5 [Cajanus cajan]	O23039/4e-135/ZIP5_ARATH Zinc transporter 5 OS=Arabidopsis thaliana OX=3702 GN=ZIP5 PE=2 SV=1	ccaj:109794081/3.3e-196/zinc transporter 8-like; K14709 solute carrier family 39 (zinc transporter), member 1/2/3	K14709	At1g05300/2e-135/[P] KOG1558 Fe2+/Zn2+ regulated transporter	cellular_component:GO:0016021//integral component of membrane;molecular_function:GO:0005385//zinc ion transmembrane transporter activity;
C.cajan_13735	348.88	281.71	330.01	332.52	345.43	303.36	XP_020224323.1/1.74799e-59/uncharacterized protein LOC109806361 [Cajanus cajan] &gt;KYP58736.1 hypothetical protein KK1_014157 [Cajanus cajan]	NA	rcu:8283343/3.0e-37/uncharacterized protein LOC8283343 isoform X1; K02943 large subunit ribosomal protein LP2	K02943	NA	NA
C.cajan_28765	348.37	359.1	282.48	331.99	332.98	283.09	KYP48840.1/3.81226e-98/hypothetical protein KK1_029483 [Cajanus cajan]	P22778/8e-65/ATPO_IPOBA ATP synthase subunit O, mitochondrial OS=Ipomoea batatas OX=4120 PE=1 SV=1	ccaj:109813800/1.1e-70/ATP synthase subunit O, mitochondrial; K02137 F-type H+-transporting ATPase subunit O	K02137	At5g13450/3e-61/[C] KOG1662 Mitochondrial F1F0-ATP synthase, subunit OSCP/ATP5	biological_process:GO:0015986//ATP synthesis coupled proton transport;cellular_component:GO:0016020//membrane;molecular_function:GO:0046933//proton-transporting ATP synthase activity, rotational mechanism;
C.cajan_37634	348.03	301.85	307.56	303.38	275.48	273.46	XP_020205624.1/7.66834e-53/protein transport protein Sec61 subunit beta-like [Cajanus cajan] &gt;KYP36388.1 Protein transport protein Sec61 subunit beta [Cajanus cajan]	P38389/4e-34/SC61B_ARATH Protein transport protein Sec61 subunit beta OS=Arabidopsis thaliana OX=3702 GN=At2g45070 PE=1 SV=1	ccaj:109790799/1.8e-36/protein transport protein Sec61 subunit beta-like; K09481 protein transport protein SEC61 subunit beta	K09481	At3g60540/8e-36/[O] KOG3457 Sec61 protein translocation complex, beta subunit	biological_process:GO:0006886//intracellular protein transport;cellular_component:GO:0005784//Sec61 translocon complex;GO:0016021//integral component of membrane;
C.cajan_03475	347.59	372.77	341.94	238.44	202.87	275.36	XP_020227175.1/0/stem-specific protein TSJT1 [Cajanus cajan] &gt;KYP57295.1 Stem-specific protein TSJT1 [Cajanus cajan]	P24805/5e-33/TSJT1_TOBAC Stem-specific protein TSJT1 OS=Nicotiana tabacum OX=4097 GN=TSJT1 PE=2 SV=1	NA	0	At5g65010/1e-06/[E] KOG0571 Asparagine synthase (glutamine-hydrolyzing)	NA
C.cajan_16030	347.45	364.29	304.49	366.02	355.97	355.84	XP_020220760.1/1.28752e-158/elongation factor 1-beta 1-like [Cajanus cajan] &gt;KYP61982.1 Elongation factor 1-beta 1 [Cajanus cajan]	Q84WM9/4e-106/EF1B1_ARATH Elongation factor 1-beta 1 OS=Arabidopsis thaliana OX=3702 GN=At5g12110 PE=2 SV=2	ccaj:109803550/5.6e-117/elongation factor 1-beta 1-like; K03232 elongation factor 1-beta	K03232	At5g12110/2e-106/[K] KOG1668 Elongation factor 1 beta/delta chain	cellular_component:GO:0005853//eukaryotic translation elongation factor 1 complex;molecular_function:GO:0003746//translation elongation factor activity;
C.cajan_37091	346.47	319.66	311.49	438.14	394.96	489.06	XP_020202495.1/1.03958e-171/uncharacterized protein LOC109788226 [Cajanus cajan] &gt;KYP40132.1 hypothetical protein KK1_038532 [Cajanus cajan]	NA	NA	0	NA	cellular_component:GO:0016021//integral component of membrane;
C.cajan_22282	345.33	302.4	254.33	302.41	312.38	266.47	KYP60533.1/1.44518e-90/FK506-binding protein, partial [Cajanus cajan]	Q41649/3e-84/FKB15_VICFA FK506-binding protein 2 OS=Vicia faba OX=3906 GN=FKBP15 PE=1 SV=1	ccaj:109804631/1.0e-70/FK506-binding protein 2-like; K09569 FK506-binding protein 2 [EC:5.2.1.8]	K09569	At5g48580/9e-74/[O] KOG0549 FKBP-type peptidyl-prolyl cis-trans isomerase	biological_process:GO:0061077//chaperone-mediated protein folding;cellular_component:GO:0005737//cytoplasm;molecular_function:GO:0003755//peptidyl-prolyl cis-trans isomerase activity;GO:0005528//FK506 binding;
C.cajan_02314	345.24	374.41	303.31	358.35	371.14	305.73	KYP56139.1/1.15857e-149/ADP-ribosylation factor 2 [Cajanus cajan]	P51823/1e-132/ARF2_ORYSJ ADP-ribosylation factor 2 OS=Oryza sativa subsp. japonica OX=39947 GN=ARF PE=2 SV=2	cmax:111497893/6.7e-101/ADP-ribosylation factor-like isoform X1; K07937 ADP-ribosylation factor 1	K07937	At1g23490/8e-134/[U] KOG0070 GTP-binding ADP-ribosylation factor Arf1	NA
C.cajan_30736	344.09	248.95	272.72	94.95	106.48	102.34	XP_020236037.1/0/CO(2)-response secreted protease-like [Cajanus cajan] &gt;KYP46310.1 Subtilisin-like protease [Cajanus cajan]	Q9LNU1/0.0/CRSP_ARATH CO(2)-response secreted protease OS=Arabidopsis thaliana OX=3702 GN=CRSP PE=2 SV=1	nsy:104224633/5.7e-76/uncharacterized protein LOC104224633; K15333 tRNA guanosine-2'-O-methyltransferase [EC:2.1.1.34]	K15333	At1g20160/0.0/[OR] LSE0115 A Subtilisin-like proteinase	molecular_function:GO:0004252//serine-type endopeptidase activity;
C.cajan_30584	342.89	335.81	251.35	310.74	341.9	284.84	KYP44772.1/4.28165e-163/Alba-like protein C9orf23 [Cajanus cajan]	Q8N5L8/2e-21/RP25L_HUMAN Ribonuclease P protein subunit p25-like protein OS=Homo sapiens OX=9606 GN=RPP25L PE=1 SV=1	egu:105051981/6.6e-81/ribonuclease P protein subunit p25-like protein isoform X1; K14525 ribonucleases P/MRP protein subunit RPP25 [EC:3.1.26.5]	K14525	At1g76010/1e-85/[S] KOG2567 Uncharacterized conserved protein	NA
C.cajan_44432	342.41	254.43	362.18	115.12	133.24	155.91	KYP33852.1/2.78602e-172/Transcription factor bHLH115 family [Cajanus cajan]	Q9C682/5e-71/BH115_ARATH Transcription factor bHLH115 OS=Arabidopsis thaliana OX=3702 GN=BHLH115 PE=1 SV=1	NA	0	At1g51070/2e-71/[K] LSE0597 A bHLH transcription factor	molecular_function:GO:0046983//protein dimerization activity;
C.cajan_23321	341.42	350.17	252.85	286.63	265.33	211.95	XP_020215725.1/2.83943e-94/60S ribosomal protein L32-1-like [Cajanus cajan] &gt;KYP67657.1 60S ribosomal protein L32-1 [Cajanus cajan]	P49211/2e-83/RL321_ARATH 60S ribosomal protein L32-1 OS=Arabidopsis thaliana OX=3702 GN=RPL32A PE=2 SV=2	ccaj:109799557/9.9e-69/60S ribosomal protein L32-1-like; K02912 large subunit ribosomal protein L32e	K02912	At4g18100/8e-84/[J] KOG0878 60S ribosomal protein L32	biological_process:GO:0006412//translation;cellular_component:GO:0005840//ribosome;molecular_function:GO:0003735//structural constituent of ribosome;
C.cajan_17548	340.43	322.61	228.94	267.47	245.99	208.9	XP_020219204.1/5.9803e-150/60S ribosomal protein L13a-4-like [Cajanus cajan] &gt;KYP63492.1 60S ribosomal protein L13a-4 [Cajanus cajan]	Q9FKC0/2e-136/R13A4_ARATH 60S ribosomal protein L13a-4 OS=Arabidopsis thaliana OX=3702 GN=RPL13AD PE=2 SV=1	ccaj:109802304/1.3e-112/60S ribosomal protein L13a-4-like; K02872 large subunit ribosomal protein L13Ae	K02872	At5g48760/1e-136/[J] KOG3204 60S ribosomal protein L13a	biological_process:GO:0006412//translation;cellular_component:GO:0015934//large ribosomal subunit;GO:0022625//cytosolic large ribosomal subunit;molecular_function:GO:0003729//mRNA binding;GO:0003735//structural constituent of ribosome;
C.cajan_07675	339.25	402.45	328.34	321.68	301.21	329.1	KYP75182.1/5.42053e-86/Glycine-rich RNA-binding protein GRP1A [Cajanus cajan]	P49310/8e-46/GRP1_SINAL Glycine-rich RNA-binding protein GRP1A OS=Sinapis alba OX=3728 PE=2 SV=1	lsv:111889311/1.7e-44/glycine-rich RNA-binding protein 2-like; K13195 cold-inducible RNA-binding protein	K13195	At2g21660/4e-45/[R] KOG0118 FOG: RRM domain	NA
C.cajan_10884	339.06	355.66	298.36	616.08	519.88	565.85	XP_020211127.1/0/probable WRKY transcription factor 30 [Cajanus cajan] &gt;KYP71922.1 putative WRKY transcription factor 30 [Cajanus cajan]	Q9FL62/2e-48/WRK30_ARATH Probable WRKY transcription factor 30 OS=Arabidopsis thaliana OX=3702 GN=WRKY30 PE=1 SV=1	ats:109750492/3.5e-20/LOC109750492; putative disease resistance RPP13-like protein 3 isoform X1; K13457 disease resistance protein RPM1	K13457	At5g24110/9e-49/[KT] LSE0036 A WRKY superfamily transcription factors	biological_process:GO:0006351//transcription, DNA-templated;cellular_component:GO:0005634//nucleus;molecular_function:GO:0043565//sequence-specific DNA binding;GO:0003700//DNA binding transcription factor activity;
C.cajan_07246	338.59	411.31	339.41	306.28	297.98	270.38	XP_020202519.1/1.0505e-120/ATP synthase subunit d, mitochondrial [Cajanus cajan] &gt;KYP74757.1 hypothetical protein KK1_007448 [Cajanus cajan]	Q9FT52/9e-105/ATP5H_ARATH ATP synthase subunit d, mitochondrial OS=Arabidopsis thaliana OX=3702 GN=At3g52300 PE=1 SV=3	ccaj:109788244/7.5e-90/ATP synthase subunit d, mitochondrial; K02138 F-type H+-transporting ATPase subunit d	K02138	At3g52300/4e-105/[C] KOG3366 Mitochondrial F1F0-ATP synthase, subunit d/ATP7	biological_process:GO:0015986//ATP synthesis coupled proton transport;GO:0099132//ATP hydrolysis coupled cation transmembrane transport;cellular_component:GO:0009535//chloroplast thylakoid membrane;GO:0000276//mitochondrial proton-transporting ATP synthase complex, coupling factor F(o);GO:0000274//mitochondrial proton-transporting ATP synthase, stator stalk;molecular_function:GO:0015078//hydrogen…
C.cajan_34605	337.47	216.5	316.95	314.63	341.98	310.69	XP_020236689.1/1.96214e-68/cysteine proteinase inhibitor [Cajanus cajan] &gt;KYP45467.1 Cysteine proteinase inhibitor [Cajanus cajan]	Q06445/7e-60/CYTI_VIGUN Cysteine proteinase inhibitor OS=Vigna unguiculata OX=3917 PE=1 SV=1	ini:109182378/2.8e-23/cysteine proteinase inhibitor-like; K13899 cystatin-C	K13899	At3g12490/9e-43/[O] LSE0450 A Cysteine proteinase inhibitor B (cystatin B)	molecular_function:GO:0004869//cysteine-type endopeptidase inhibitor activity;
C.cajan_02679	336.26	341.95	255.9	279.97	263.15	226.24	KYP56503.1/1.06647e-141/60S ribosomal protein L10a-1 [Cajanus cajan]	B7F845/2e-114/R10A_ORYSJ 60S ribosomal protein L10a OS=Oryza sativa subsp. japonica OX=39947 GN=RPL10A PE=1 SV=1	vun:114194517/1.8e-103/60S ribosomal protein L10a-like; K02865 large subunit ribosomal protein L10Ae	K02865	At1g08360/3e-114/[J] KOG1570 60S ribosomal protein L10A	biological_process:GO:0006412//translation;cellular_component:GO:0015934//large ribosomal subunit;molecular_function:GO:0003723//RNA binding;GO:0003735//structural constituent of ribosome;
C.cajan_21433	336.03	256.46	209.06	253.02	209.36	215.54	ACG30677.1/2.25401e-67/histone H4 [Zea mays]	P0CG89/1e-67/H4_SOYBN Histone H4 OS=Glycine max OX=3847 PE=3 SV=1	psom:113334228/4.7e-50/histone H4; K11254 histone H4	K11254	At5g59970/5e-68/[B] KOG3467 Histone H4	NA
BGI_novel_G000675	335.61	291.25	283	303.36	322.22	294.2	XP_020219488.1/2.50254e-40/uncharacterized protein LOC109802504 [Cajanus cajan]	NA	NA	0	NA	cellular_component:GO:0016021//integral component of membrane;
C.cajan_21607	335.27	308.46	333.83	348.67	377.67	315.36	XP_014493218.1/2.61393e-60/PREDICTED: cyclin-dependent kinases regulatory subunit 1 [Vigna radiata var. radiata] &gt;XP_014493219.1 PREDICTED: cyclin-dependent kinases regulatory subunit 1 [Vigna radiata var. radiata] &gt;XP_017432433.1 PREDICTED: cyclin-dependent kinases regulatory subunit 1 [Vigna angularis] &gt;XP_017432434.1 PREDICTED: cyclin-dependent kinases regulatory subunit 1 [Vigna angu…	Q9SJJ5/4e-51/CKS2_ARATH Cyclin-dependent kinases regulatory subunit 2 OS=Arabidopsis thaliana OX=3702 GN=CKS2 PE=1 SV=1	ccaj:109799082/7.8e-46/cyclin-dependent kinases regulatory subunit 1; K02219 cyclin-dependent kinase regulatory subunit CKS1	K02219	At2g27970/2e-51/[D] KOG3484 Cyclin-dependent protein kinase CDC28, regulatory subunit CKS1, and related proteins	biological_process:GO:0007346//regulation of mitotic cell cycle;GO:0045737//positive regulation of cyclin-dependent protein serine/threonine kinase activity;GO:0045893//positive regulation of transcription, DNA-templated;GO:0051301//cell division;GO:0007049//cell cycle;cellular_component:GO:0019005//SCF ubiquitin ligase complex;GO:0000307//cyclin-dependent protein kinase holoenzyme complex;molecu…
C.cajan_05527	335.23	250.34	210.31	229.82	249.82	239.76	KYP73055.1/2.73731e-118/HMG-Y-related protein A [Cajanus cajan]	Q00423/6e-86/HMGYA_SOYBN HMG-Y-related protein A OS=Glycine max OX=3847 PE=2 SV=1	han:110909270/1.5e-30/HMG-Y-related protein A-like; K11275 histone H1/5	K11275	NA	biological_process:GO:0006355//regulation of transcription, DNA-templated;GO:0006334//nucleosome assembly;cellular_component:GO:0005634//nucleus;GO:0000786//nucleosome;molecular_function:GO:0003677//DNA binding;
C.cajan_46271	335.19	295.55	357.16	314.18	298.32	296.41	XP_020206703.1/1.24526e-97/cytochrome b5, seed isoform-like [Cajanus cajan] &gt;KYP34909.1 Cytochrome b5 [Cajanus cajan]	P49098/3e-82/CYB5_TOBAC Cytochrome b5 OS=Nicotiana tabacum OX=4097 PE=2 SV=1	ccaj:109791765/3.6e-74/cytochrome b5, seed isoform-like; K23490 cytochrome b5	K23490	At2g32720/2e-78/[C] KOG0537 Cytochrome b5	cellular_component:GO:0016021//integral component of membrane;molecular_function:GO:0046872//metal ion binding;GO:0020037//heme binding;
C.cajan_21055	334.96	330.43	303.06	304.6	268.59	232.78	KYP68067.1/0/putative aminotransferase y4uB [Cajanus cajan]	Q84P52/0.0/GATP3_SOLLC Gamma aminobutyrate transaminase 3, chloroplastic OS=Solanum lycopersicum OX=4081 GN=GABA-TP3 PE=1 SV=1	ccaj:109798457/2.4e-291/gamma aminobutyrate transaminase 3, chloroplastic; K16871 4-aminobutyrate---pyruvate transaminase [EC:2.6.1.96]	K16871	At3g22200/0.0/[E] KOG1404 Alanine-glyoxylate aminotransferase AGT2	molecular_function:GO:0008483//transaminase activity;GO:0030170//pyridoxal phosphate binding;
C.cajan_01596	334.4	297.52	339.89	231.69	253.14	293.03	XP_020226282.1/0/uncharacterized protein LOC109807943 [Cajanus cajan]	Q9LVS0/2e-144/KUA1_ARATH Transcription factor KUA1 OS=Arabidopsis thaliana OX=3702 GN=KUA1 PE=1 SV=1	cre:CHLREDRAFT_165812/3.8e-24/predicted protein; K08869 aarF domain-containing kinase	K08869	At5g47390/1e-144/[K] LSE0160 A Myb family transcription factor	biological_process:GO:0006355//regulation of transcription, DNA-templated;GO:0006351//transcription, DNA-templated;cellular_component:GO:0005634//nucleus;molecular_function:GO:0003677//DNA binding;
C.cajan_01254	334.18	311.17	388.82	348.28	328.33	320.53	XP_020227966.1/1.90446e-40/cytochrome c oxidase subunit 5C-2 [Cajanus cajan] &gt;KYP55081.1 Cytochrome c oxidase subunit 5C-2 [Cajanus cajan]	Q9LZQ0/2e-35/CX5C2_ARATH Cytochrome c oxidase subunit 5C-2 OS=Arabidopsis thaliana OX=3702 GN=At3g62400 PE=3 SV=1	NA	0	NA	cellular_component:GO:0016021//integral component of membrane;GO:0005746//mitochondrial respiratory chain;
C.cajan_15612	333.46	349.25	231.77	275.29	259.97	214.45	XP_020221192.1/4.52589e-137/40S ribosomal protein S7 [Cajanus cajan] &gt;KYP61567.1 40S ribosomal protein S7 [Cajanus cajan]	Q9ZNS1/1e-117/RS7_AVIMR 40S ribosomal protein S7 OS=Avicennia marina OX=82927 GN=RPS7 PE=2 SV=1	ccaj:109803922/1.1e-100/40S ribosomal protein S7; K02993 small subunit ribosomal protein S7e	K02993	At1g48830/4e-113/[J] KOG3320 40S ribosomal protein S7	biological_process:GO:0002181//cytoplasmic translation;GO:0042274//ribosomal small subunit biogenesis;GO:0006364//rRNA processing;GO:0006412//translation;cellular_component:GO:0005840//ribosome;GO:0030686//90S preribosome;GO:0032040//small-subunit processome;GO:0022627//cytosolic small ribosomal subunit;molecular_function:GO:0003735//structural constituent of ribosome;
C.cajan_22915	333.03	145.08	242.48	344.57	298.26	223.98	XP_020222800.1/2.73112e-74/classical arabinogalactan protein 1-like [Cajanus cajan] &gt;KYP61164.1 hypothetical protein KK1_023589 [Cajanus cajan]	NA	NA	0	NA	NA
C.cajan_03059	332.62	529.31	467.79	421.79	389.16	549.21	KYP56880.1/1.50314e-148/hypothetical protein KK1_003131 [Cajanus cajan]	NA	NA	0	NA	NA
C.cajan_37860	332.57	287.82	392.1	328.2	334.19	377.93	XP_020205360.1/1.2462e-119/universal stress protein PHOS34-like [Cajanus cajan] &gt;KYP36706.1 Universal stress protein A-like protein [Cajanus cajan]	Q8VYN9/3e-09/PHO32_ARATH Universal stress protein PHOS32 OS=Arabidopsis thaliana OX=3702 GN=PHOS32 PE=1 SV=1	NA	0	At3g17020/4e-73/[T] TWOG0093 FOG: USPA domain	biological_process:GO:0009409//response to cold;GO:0006950//response to stress;cellular_component:GO:0005886//plasma membrane;
C.cajan_24526	332.08	320.32	294.59	305.68	325.36	411.41	KYP52437.1/0/Transcription factor MYB44 [Cajanus cajan]	O23160/2e-97/MYB73_ARATH Transcription factor MYB73 OS=Arabidopsis thaliana OX=3702 GN=MYB73 PE=1 SV=1	ccaj:109811130/4.8e-161/transcription factor MYB44; K09422 transcription factor MYB, plant	K09422	At4g37260/7e-98/[K] KOG0048 Transcription factor, Myb superfamily	molecular_function:GO:0003677//DNA binding;
C.cajan_26280	331.07	274.88	385.15	369.96	393.63	367.76	KYP50447.1/0/hypothetical protein KK1_027813 [Cajanus cajan]	Q9S9N9/9e-172/CCR1_ARATH Cinnamoyl-CoA reductase 1 OS=Arabidopsis thaliana OX=3702 GN=CCR1 PE=1 SV=1	ccaj:109812665/2.0e-187/cinnamoyl-CoA reductase 1; K09753 cinnamoyl-CoA reductase [EC:1.2.1.44]	K09753	At1g15950/4e-172/[V] KOG1502 Flavonol reductase/cinnamoyl-CoA reductase	molecular_function:GO:0003824//catalytic activity;GO:0050662//coenzyme binding;
C.cajan_21150	330.67	158.85	264.99	40.84	51.75	50.73	XP_020214378.1/8.86474e-177/aquaporin TIP1-1-like [Cajanus cajan] &gt;KYP68159.1 Aquaporin TIP1-1 [Cajanus cajan]	P25818/6e-139/TIP11_ARATH Aquaporin TIP1-1 OS=Arabidopsis thaliana OX=3702 GN=TIP1-1 PE=1 SV=1	ccaj:109798478/5.7e-134/aquaporin TIP1-1-like; K09873 aquaporin TIP	K09873	At2g36830/3e-139/[G] KOG0223 Aquaporin (major intrinsic protein family)	cellular_component:GO:0016021//integral component of membrane;molecular_function:GO:0005215//transporter activity;
C.cajan_00616	330.41	227.47	294.28	297.94	321.64	297.46	XP_020226621.1/5.46255e-111/protein TIFY 3-like [Cajanus cajan]	Q9C5K8/1e-28/TIF3B_ARATH Protein TIFY 3B OS=Arabidopsis thaliana OX=3702 GN=TIFY3B PE=1 SV=1	ccaj:109808158/3.8e-80/protein TIFY 3-like; K13464 jasmonate ZIM domain-containing protein	K13464	At5g20900/5e-29/[S] LSE0151 A Uncharacterized protein	NA
C.cajan_08711	329.74	284.27	303.36	295.03	296.23	280.77	XP_020212773.1/3.21145e-102/peptidyl-prolyl cis-trans isomerase NIMA-interacting 4 [Cajanus cajan] &gt;XP_020212774.1 peptidyl-prolyl cis-trans isomerase NIMA-interacting 4 [Cajanus cajan] &gt;XP_020212775.1 peptidyl-prolyl cis-trans isomerase NIMA-interacting 4 [Cajanus cajan] &gt;KYP69763.1 Peptidyl-prolyl cis-trans isomerase NIMA-interacting 4 [Cajanus cajan]	Q6P4K8/6e-27/PIN4_XENTR Peptidyl-prolyl cis-trans isomerase NIMA-interacting 4 OS=Xenopus tropicalis OX=8364 GN=pin4 PE=2 SV=1	ccaj:109797223/2.3e-79/peptidyl-prolyl cis-trans isomerase NIMA-interacting 4; K09579 peptidyl-prolyl cis-trans isomerase NIMA-interacting 4 [EC:5.2.1.8]	K09579	At1g26550/3e-76/[O] KOG3258 Parvulin-like peptidyl-prolyl cis-trans isomerase	molecular_function:GO:0003755//peptidyl-prolyl cis-trans isomerase activity;
C.cajan_21021	329.36	241.6	380.4	249.68	234.94	298.02	KYP68033.1/0/Dihydroflavonol-4-reductase [Cajanus cajan]	Q9S9N9/1e-60/CCR1_ARATH Cinnamoyl-CoA reductase 1 OS=Arabidopsis thaliana OX=3702 GN=CCR1 PE=1 SV=1	cmax:111488801/6.7e-48/cinnamoyl-CoA reductase 1-like; K09753 cinnamoyl-CoA reductase [EC:1.2.1.44]	K09753	At5g19440/4e-131/[V] KOG1502 Flavonol reductase/cinnamoyl-CoA reductase	molecular_function:GO:0003824//catalytic activity;GO:0050662//coenzyme binding;
C.cajan_38615	329.1	277.82	271.51	304.6	321.31	360.87	XP_020205236.1/1.80098e-125/nudix hydrolase 18, mitochondrial-like [Cajanus cajan]	Q9LE73/9e-66/NUDT4_ARATH Nudix hydrolase 4 OS=Arabidopsis thaliana OX=3702 GN=NUDT4 PE=1 SV=1	ccaj:109790488/2.0e-98/nudix hydrolase 18, mitochondrial-like; K07766 diphosphoinositol-polyphosphate diphosphatase [EC:3.6.1.52]	K07766	At1g18300/4e-66/[T] KOG2839 Diadenosine and diphosphoinositol polyphosphate phosphohydrolase	cellular_component:GO:0005634//nucleus;GO:0016021//integral component of membrane;GO:0005737//cytoplasm;molecular_function:GO:0016787//hydrolase activity;GO:0016818//hydrolase activity, acting on acid anhydrides, in phosphorus-containing anhydrides;
C.cajan_40883	328.76	274.24	353.93	252.1	262.4	245.11	XP_020206092.1/1.8232e-123/uncharacterized protein LOC109791235 [Cajanus cajan] &gt;KYP35704.1 Uncharacterized protein At5g01610 family [Cajanus cajan]	Q9M015/2e-07/Y5161_ARATH Uncharacterized protein At5g01610 OS=Arabidopsis thaliana OX=3702 GN=At5g01610 PE=1 SV=1	NA	0	At5g19850_1/7e-57/[S] LSE0025 A Male reproductive organ-specific protein	NA
C.cajan_21200	327.61	301.46	300.89	200.56	217.8	192.5	XP_020214533.1/0/THO complex subunit 4A [Cajanus cajan] &gt;KYP68209.1 RNA and export factor-binding protein 2 [Cajanus cajan]	Q8L773/1e-75/THO4A_ARATH THO complex subunit 4A OS=Arabidopsis thaliana OX=3702 GN=ALY1 PE=1 SV=1	ccaj:109798612/1.3e-133/THO complex subunit 4A; K12881 THO complex subunit 4	K12881	At5g59950/5e-76/[A] KOG0533 RRM motif-containing protein	molecular_function:GO:0003723//RNA binding;
C.cajan_25992	326.94	326.43	228.43	281.09	266.15	260.69	KYP51434.1/4.95518e-45/Cytochrome c oxidase subunit 6B, partial [Cajanus cajan]	Q9SUD3/1e-34/CX6B3_ARATH Cytochrome c oxidase subunit 6b-3 OS=Arabidopsis thaliana OX=3702 GN=COX6B-3 PE=2 SV=2	ccaj:109811879/2.7e-30/cytochrome c oxidase subunit 6b-2; K02267 cytochrome c oxidase subunit 6b	K02267	At1g22450/1e-33/[C] KOG3057 Cytochrome c oxidase, subunit VIb/COX12	cellular_component:GO:0005739//mitochondrion;
C.cajan_11920	325.87	240.39	278.65	160.34	150.41	205.51	XP_020218308.1/8.72625e-171/endochitinase PR4-like [Cajanus cajan] &gt;KYP66006.1 Endochitinase PR4 [Cajanus cajan]	P27054/1e-114/CHI4_PHAVU Endochitinase PR4 OS=Phaseolus vulgaris OX=3885 GN=CHI4 PE=2 SV=1	ccaj:109801607/5.5e-136/endochitinase PR4-like; K01183 chitinase [EC:3.2.1.14]	K01183	At3g54420/1e-114/[R] KOG4742 Predicted chitinase	biological_process:GO:0006032//chitin catabolic process;GO:0016998//cell wall macromolecule catabolic process;GO:0005975//carbohydrate metabolic process;molecular_function:GO:0004568//chitinase activity;
C.cajan_31641	325.51	292.32	277.7	369.49	367.28	395.65	XP_020236482.1/0/probable protein phosphatase 2C 25 [Cajanus cajan] &gt;KYP45707.1 putative protein phosphatase 2C 25 [Cajanus cajan]	O80871/3e-166/P2C25_ARATH Probable protein phosphatase 2C 25 OS=Arabidopsis thaliana OX=3702 GN=At2g30020 PE=1 SV=1	ccaj:109816034/5.6e-213/probable protein phosphatase 2C 25; K17506 protein phosphatase 1L [EC:3.1.3.16]	K17506	At2g30020/1e-166/[T] KOG0698 Serine/threonine protein phosphatase	molecular_function:GO:0046872//metal ion binding;GO:0004722//protein serine/threonine phosphatase activity;
C.cajan_32535	324.96	256.68	240.87	253.01	240.6	223.18	OWM89821.1/2.23834e-58/hypothetical protein CDL15_Pgr024570 [Punica granatum]	Q9M2F1/2e-57/RS272_ARATH 40S ribosomal protein S27-2 OS=Arabidopsis thaliana OX=3702 GN=RPS27B PE=2 SV=2	qsu:112023278/2.5e-44/40S ribosomal protein S27-2-like; K02978 small subunit ribosomal protein S27e	K02978	At3g61110/7e-58/[J] KOG1779 40s ribosomal protein S27	NA
C.cajan_05658	324.07	220.75	222.7	341.66	328.2	356.34	XP_020208268.1/0/NDR1/HIN1-like protein 13 [Cajanus cajan] &gt;KYP73185.1 hypothetical protein KK1_005798 [Cajanus cajan]	Q9ZVD2/2e-93/NHL13_ARATH NDR1/HIN1-like protein 13 OS=Arabidopsis thaliana OX=3702 GN=NHL13 PE=2 SV=1	cmos:111455859/2.0e-15/chaperonin CPN60-like 2, mitochondrial; K04077 chaperonin GroEL	K04077	At2g27080/7e-94/[V] LSE0414 A Harpin-induced protein involved in plant hypersensitive response and related proteins	cellular_component:GO:0016021//integral component of membrane;
C.cajan_22656	323.48	251.09	264.61	265.45	273.7	241.24	XP_020222201.1/1.83644e-142/N-terminal acetyltransferase A complex catalytic subunit ard1 [Cajanus cajan] &gt;KYP60905.1 hypothetical protein KK1_023325 [Cajanus cajan]	Q9FKI4/7e-106/NAA10_ARATH N-terminal acetyltransferase A complex catalytic subunit NAA10 OS=Arabidopsis thaliana OX=3702 GN=NAA10 PE=1 SV=1	ccaj:109804770/3.6e-104/N-terminal acetyltransferase A complex catalytic subunit ard1; K20791 N-alpha-acetyltransferase 10/11 [EC:2.3.1.255]	K20791	At5g13780/3e-106/[R] KOG3235 Subunit of the major N alpha-acetyltransferase	biological_process:GO:0017198//N-terminal peptidyl-serine acetylation;GO:0006475//internal protein amino acid acetylation;GO:0018002//N-terminal peptidyl-glutamic acid acetylation;cellular_component:GO:0031415//NatA complex;GO:0022626//cytosolic ribosome;molecular_function:GO:1990190//peptide-glutamate-N-acetyltransferase activity;GO:0008080//N-acetyltransferase activity;GO:1990189//peptide-serin…
C.cajan_17168	321.89	276.74	245.78	267.95	277.26	244.73	KYP63112.1/1.49662e-50/Cytochrome b-c1 complex subunit 6 [Cajanus cajan]	P48504/9e-15/QCR6_SOLTU Cytochrome b-c1 complex subunit 6 OS=Solanum tuberosum OX=4113 PE=1 SV=2	gsj:114422214/8.9e-14/cytochrome b-c1 complex subunit 6-like; K00416 ubiquinol-cytochrome c reductase subunit 6	K00416	At2g01090/1e-15/[C] KOG4763 Ubiquinol-cytochrome c reductase hinge protein	biological_process:GO:0009060//aerobic respiration;GO:0006122//mitochondrial electron transport, ubiquinol to cytochrome c;cellular_component:GO:0005743//mitochondrial inner membrane;GO:0005750//mitochondrial respiratory chain complex III;GO:0070469//respiratory chain;molecular_function:GO:0008121//ubiquinol-cytochrome-c reductase activity;
C.cajan_40938	321.59	259.89	355.45	334.5	353.43	354.27	XP_019416060.1/2.12408e-57/PREDICTED: ubiquitin-fold modifier 1 [Lupinus angustifolius] &gt;XP_020205436.1 ubiquitin-fold modifier 1 [Cajanus cajan] &gt;KYP36582.1 putative ubiquitin-fold modifier 1 [Cajanus cajan] &gt;OIV96679.1 hypothetical protein TanjilG_09221 [Lupinus angustifolius]	Q9CA23/4e-56/UFM1_ARATH Ubiquitin-fold modifier 1 OS=Arabidopsis thaliana OX=3702 GN=At1g77710 PE=3 SV=1	zju:107421011/4.7e-43/ubiquitin-fold modifier 1; K12162 ubiquitin-fold modifier 1	K12162	At1g77710/2e-56/[S] KOG3483 Uncharacterized conserved protein	NA
C.cajan_16748	320.19	269.74	292.71	285.09	277.04	277.93	XP_020220213.1/9.10397e-74/mitochondrial pyruvate carrier 4 [Cajanus cajan] &gt;KYP62695.1 Brain protein 44 [Cajanus cajan]	O49636/1e-64/MPC4_ARATH Mitochondrial pyruvate carrier 4 OS=Arabidopsis thaliana OX=3702 GN=MPC4 PE=3 SV=1	ccaj:109803172/1.4e-57/mitochondrial pyruvate carrier 4; K22139 mitochondrial pyruvate carrier 2	K22139	At4g22310/4e-65/[S] KOG1589 Uncharacterized conserved protein	biological_process:GO:0006850//mitochondrial pyruvate transmembrane transport;cellular_component:GO:0005743//mitochondrial inner membrane;
C.cajan_13325	319.75	294.46	285.59	113.16	103.76	102.11	XP_020217397.1/0/pectinesterase-like [Cajanus cajan]	P09607/0.0/PME21_SOLLC Pectinesterase 2.1 OS=Solanum lycopersicum OX=4081 GN=PME2.1 PE=2 SV=2	ccaj:109800891/1.7e-258/pectinesterase-like; K01051 pectinesterase [EC:3.1.1.11]	K01051	At1g11580/0.0/[M] LSE0024 A Pectinesterase	biological_process:GO:0045490//pectin catabolic process;GO:0009617//response to bacterium;GO:0042545//cell wall modification;cellular_component:GO:0071944//cell periphery;GO:0005774//vacuolar membrane;GO:0005618//cell wall;GO:0005829//cytosol;GO:0005576//extracellular region;GO:0016021//integral component of membrane;molecular_function:GO:0045330//aspartyl esterase activity;GO:0030599//pectineste…
C.cajan_40198	319.64	302.08	106.54	269.13	300.59	202.39	XP_020204624.1/5.35095e-90/14 kDa proline-rich protein DC2.15-like [Cajanus cajan] &gt;KYP37667.1 14 kDa proline-rich protein DC2.15 [Cajanus cajan]	P14009/1e-39/14KD_DAUCA 14 kDa proline-rich protein DC2.15 OS=Daucus carota OX=4039 PE=2 SV=1	bvg:104906049/3.2e-14/ubiquitin carboxyl-terminal hydrolase 36; K11855 ubiquitin carboxyl-terminal hydrolase 36/42 [EC:3.4.19.12]	K11855	At1g12100/1e-41/[R] LSE0121 A AAI domain	NA
C.cajan_30528	319.63	347.29	250.35	272	262.82	227.2	XP_020233699.1/2.37606e-161/40S ribosomal protein S8-like [Cajanus cajan] &gt;KYP48754.1 40S ribosomal protein S8 [Cajanus cajan]	Q08069/3e-142/RS8_MAIZE 40S ribosomal protein S8 OS=Zea mays OX=4577 GN=RPS8 PE=2 SV=2	ccaj:109813845/2.3e-118/40S ribosomal protein S8-like; K02995 small subunit ribosomal protein S8e	K02995	At5g59240/1e-123/[J] KOG3283 40S ribosomal protein S8	NA
BGI_novel_G000357	319.55	356.25	333.49	330.53	293.14	323.23	KYP75478.1/1.15839e-89/hypothetical protein KK1_008216 [Cajanus cajan]	Q9FRL8/3e-53/DHAR2_ARATH Glutathione S-transferase DHAR2 OS=Arabidopsis thaliana OX=3702 GN=DHAR2 PE=1 SV=1	ccaj:109795421/4e-66/glutathione S-transferase DHAR2-like; K21888 glutathione dehydrogenase/transferase [EC:1.8.5.1 2.5.1.18]	K21888	At1g75270/1e-53/[P] KOG1422 Intracellular Cl- channel CLIC, contains GST domain	NA
BGI_novel_G002621	319.08	220.14	221.02	642.06	538.67	534.3	XP_020209888.1/1.32367e-93/probable xyloglucan endotransglucosylase/hydrolase protein 23, partial [Cajanus cajan]	Q38910/4e-69/XTH23_ARATH Probable xyloglucan endotransglucosylase/hydrolase protein 23 OS=Arabidopsis thaliana OX=3702 GN=XTH23 PE=2 SV=1	ccaj:109794869/1e-94/probable xyloglucan endotransglucosylase/hydrolase protein 23; K08235 xyloglucan:xyloglucosyl transferase [EC:2.4.1.207]	K08235	At4g25810/2e-69/[M] TWOG0096 Xyloglucan endotransglycosylase	biological_process:GO:0010411//xyloglucan metabolic process;GO:0042546//cell wall biogenesis;GO:0071555//cell wall organization;cellular_component:GO:0048046//apoplast;GO:0005618//cell wall;molecular_function:GO:0016762//xyloglucan:xyloglucosyl transferase activity;GO:0004553//hydrolase activity, hydrolyzing O-glycosyl compounds;
C.cajan_21525	318.31	284.26	239.52	250.2	248.3	201.56	KYP68530.1/1.5215e-73/60S ribosomal protein L12-1 [Cajanus cajan]	P50883/4e-48/RL121_ARATH 60S ribosomal protein L12-1 OS=Arabidopsis thaliana OX=3702 GN=RPL12A PE=2 SV=2	aof:109847321/3.7e-45/60S ribosomal protein L12-like; K02870 large subunit ribosomal protein L12e	K02870	At2g37190/2e-48/[J] KOG0886 40S ribosomal protein S2	NA
C.cajan_13541	317.97	233.49	263.15	346.54	383.16	309.31	KYP44018.1/1.12269e-63/Non-specific lipid-transfer protein 2 [Cajanus cajan] &gt;KYP58544.1 Non-specific lipid-transfer protein 2 [Cajanus cajan]	P82353/2e-27/NLTP2_PRUAR Non-specific lipid-transfer protein 2 OS=Prunus armeniaca OX=36596 PE=1 SV=1	NA	0	At3g18280/2e-30/[I] LSE1540 A Lipid transfer protein type 2	NA
C.cajan_31444	317.97	233.49	263.15	346.54	383.16	309.31	KYP44018.1/1.12269e-63/Non-specific lipid-transfer protein 2 [Cajanus cajan] &gt;KYP58544.1 Non-specific lipid-transfer protein 2 [Cajanus cajan]	P82353/2e-27/NLTP2_PRUAR Non-specific lipid-transfer protein 2 OS=Prunus armeniaca OX=36596 PE=1 SV=1	NA	0	At3g18280/2e-30/[I] LSE1540 A Lipid transfer protein type 2	NA
C.cajan_37169	317.95	172.16	236.41	313.7	258.39	298.55	XP_020238181.1/2.35529e-135/calmodulin-like protein 1 [Cajanus cajan] &gt;KYP43873.1 Calmodulin-like protein 1 [Cajanus cajan]	Q9ZQE6/6e-42/CML30_ARATH Calmodulin-like protein 30 OS=Arabidopsis thaliana OX=3702 GN=CML30 PE=2 SV=1	ccaj:109817360/1.9e-102/calmodulin-like protein 1; K13448 calcium-binding protein CML	K13448	At2g15680/3e-42/[T] KOG0027 Calmodulin and related proteins (EF-Hand superfamily)	molecular_function:GO:0005509//calcium ion binding;
C.cajan_43032	317.73	316.76	296.92	249.02	263.25	232.05	KYP33281.1/1.361e-178/Proteasome subunit beta type-4 [Cajanus cajan]	Q7DLR9/9e-145/PSB4_ARATH Proteasome subunit beta type-4 OS=Arabidopsis thaliana OX=3702 GN=PBG1 PE=1 SV=2	ccaj:109792797/3.4e-128/proteasome subunit beta type-4; K02736 20S proteasome subunit beta 7 [EC:3.4.25.1]	K02736	At1g56450/4e-145/[O] KOG0185 20S proteasome, regulatory subunit beta type PSMB4/PRE4	biological_process:GO:0051603//proteolysis involved in cellular protein catabolic process;cellular_component:GO:0005634//nucleus;GO:0005737//cytoplasm;GO:0005839//proteasome core complex;molecular_function:GO:0004298//threonine-type endopeptidase activity;
C.cajan_00366	317.61	337.57	217.32	284.67	275.87	219.15	KYP54201.1/2.57141e-66/60S ribosomal protein L37-3 [Cajanus cajan]	Q8LEM8/3e-50/RL373_ARATH 60S ribosomal protein L37-3 OS=Arabidopsis thaliana OX=3702 GN=RPL37C PE=3 SV=1	jcu:105634989/4.2e-40/60S ribosomal protein L37-3; K02922 large subunit ribosomal protein L37e	K02922	At3g16080/6e-50/[J] KOG3475 60S ribosomal protein L37	biological_process:GO:0006412//translation;cellular_component:GO:0005840//ribosome;molecular_function:GO:0046872//metal ion binding;GO:0003735//structural constituent of ribosome;GO:0019843//rRNA binding;
C.cajan_13785	316.57	222.25	259.26	455.44	459.11	524.05	XP_020224364.1/3.46646e-122/glutaredoxin-C9-like [Cajanus cajan] &gt;KYP58786.1 Glutaredoxin-C9 [Cajanus cajan]	Q9SGP6/4e-43/GRXC9_ARATH Glutaredoxin-C9 OS=Arabidopsis thaliana OX=3702 GN=GRXC9 PE=1 SV=1	hbr:110652949/1.5e-34/glutaredoxin-C9-like; K03676 glutaredoxin 3	K03676	At1g28480/2e-43/[O] KOG1752 Glutaredoxin and related proteins	biological_process:GO:0045454//cell redox homeostasis;cellular_component:GO:0005623//cell;molecular_function:GO:0015035//protein disulfide oxidoreductase activity;GO:0009055//electron transfer activity;
C.cajan_36568	316.55	422.86	365.35	335.62	297.39	275.03	XP_020239343.1/0/uncharacterized protein At4g06744-like [Cajanus cajan] &gt;KYP42568.1 Uncharacterized protein At4g06744 family [Cajanus cajan]	Q8W3M4/7e-90/Y4744_ARATH Uncharacterized protein At4g06744 OS=Arabidopsis thaliana OX=3702 GN=At4g06744 PE=2 SV=1	soe:110791345/2.5e-31/receptor protein kinase CLAVATA1-like; K00924 kinase [EC:2.7.1.-]	K00924	At1g49750/2e-115/[M] LSE0601 A Pollen extensin-like protein (Pex)	NA
C.cajan_37226	314.44	290.52	258.48	284.62	280	238.04	XP_020240378.1/1.13365e-75/ATP synthase subunit delta&apos;, mitochondrial [Cajanus cajan]	Q40089/2e-68/ATP4_IPOBA ATP synthase subunit delta', mitochondrial OS=Ipomoea batatas OX=4120 PE=1 SV=1	ccaj:109819162/3.4e-54/ATP synthase subunit delta', mitochondrial; K02134 F-type H+-transporting ATPase subunit delta	K02134	At5g47030/3e-63/[C] KOG1758 Mitochondrial F1F0-ATP synthase, subunit delta/ATP16	biological_process:GO:0015986//ATP synthesis coupled proton transport;cellular_component:GO:0000275//mitochondrial proton-transporting ATP synthase complex, catalytic core F(1);molecular_function:GO:0046933//proton-transporting ATP synthase activity, rotational mechanism;
C.cajan_09561	313.35	266.44	232.12	303.7	296.03	247.58	KYP70609.1/0/Actin-3 [Cajanus cajan]	P46258/0.0/ACT3_PEA Actin-3 OS=Pisum sativum OX=3888 PE=2 SV=1	ccaj:109795998/3.9e-191/actin-3; K10355 actin, other eukaryote	K10355	At3g12110/0.0/[Z] KOG0676 Actin and related proteins	molecular_function:GO:0005524//ATP binding;
C.cajan_01531	313.34	265.64	289.36	219.63	226.05	231.9	XP_020228554.1/3.32242e-166/protein CWC15 homolog [Cajanus cajan] &gt;KYP55357.1 Protein CWC15 isogeny A [Cajanus cajan]	Q6NUB2/9e-52/CW15A_XENLA Protein CWC15 homolog A OS=Xenopus laevis OX=8355 GN=cwc15-a PE=2 SV=1	ccaj:109809613/5.8e-117/protein CWC15 homolog; K12863 protein CWC15	K12863	At3g13200/4e-103/[S] KOG3228 Uncharacterized conserved protein	biological_process:GO:0000398//mRNA splicing, via spliceosome;cellular_component:GO:0005681//spliceosomal complex;
C.cajan_12634	312.86	288.31	303.94	270.88	279.05	271.63	KYP66717.1/1.07893e-135/NEDD8-conjugating enzyme Ubc12 [Cajanus cajan]	Q9SDY5/8e-122/RCE1_ARATH NEDD8-conjugating enzyme Ubc12 OS=Arabidopsis thaliana OX=3702 GN=RCE1 PE=1 SV=1	ccaj:109800720/2.8e-106/NEDD8-conjugating enzyme Ubc12; K10579 ubiquitin-conjugating enzyme E2 M	K10579	At2g18600/3e-115/[O] KOG0420 Ubiquitin-protein ligase	biological_process:GO:0045116//protein neddylation;cellular_component:GO:0005737//cytoplasm;molecular_function:GO:0005524//ATP binding;GO:0019788//NEDD8 transferase activity;
C.cajan_29450	312.47	241.28	255.72	274.04	267.07	258.57	XP_020237122.1/2.8543e-99/multiprotein-bridging factor 1b [Cajanus cajan] &gt;KYP45043.1 Multiprotein-bridging factor 1b [Cajanus cajan]	Q9LXT3/8e-87/MBF1B_ARATH Multiprotein-bridging factor 1b OS=Arabidopsis thaliana OX=3702 GN=MBF1B PE=2 SV=1	ccaj:109816487/2.8e-69/multiprotein-bridging factor 1b; K03627 putative transcription factor	K03627	At3g58680/4e-87/[K] KOG3398 Transcription factor MBF1	molecular_function:GO:0043565//sequence-specific DNA binding;
C.cajan_41262	312.26	421.72	544.97	181.13	171.43	218.72	KYP38481.1/0/Peroxidase 15 [Cajanus cajan]	Q9LEH3/2e-140/PER15_IPOBA Peroxidase 15 OS=Ipomoea batatas OX=4120 GN=pod PE=1 SV=1	pvu:PHAVU_006G129200g/3.8e-168/hypothetical protein; K00430 peroxidase [EC:1.11.1.7]	K00430	At5g06720/7e-136/[R] TWOG0189 Peroxidase	biological_process:GO:0006979//response to oxidative stress;GO:0042744//hydrogen peroxide catabolic process;cellular_component:GO:0005576//extracellular region;molecular_function:GO:0046872//metal ion binding;GO:0020037//heme binding;GO:0004601//peroxidase activity;
C.cajan_12333	312.11	285.13	299.81	336.94	323.19	355.76	XP_020217161.1/2.69594e-179/uncharacterized protein LOC109800721 [Cajanus cajan] &gt;KYP66416.1 hypothetical protein KK1_012709 [Cajanus cajan]	NA	NA	0	At4g17900/1e-118/[R] LSE0429 A B-Box Zn-finger protein	NA
BGI_novel_G001690	311.79	333.36	357.31	244.1	244.58	296.92	XP_020226820.1/0/selenium-binding protein 1 [Cajanus cajan] &gt;XP_020226873.1 selenium-binding protein 1 [Cajanus cajan]	O23264/0.0/SEBP1_ARATH Selenium-binding protein 1 OS=Arabidopsis thaliana OX=3702 GN=SBP1 PE=1 SV=1	ccaj:109808331/0.0/selenium-binding protein 1-like; K17285 methanethiol oxidase [EC:1.8.3.4]	K17285	At4g14030/0.0/[P] KOG0918 Selenium-binding protein	molecular_function:GO:0008430//selenium binding;
C.cajan_04851	311.5	310.65	301.78	199.06	202.68	249.16	XP_020223667.1/2.03554e-147/uncharacterized protein LOC109805839 [Cajanus cajan] &gt;XP_020223677.1 uncharacterized protein LOC109805839 [Cajanus cajan] &gt;KYP72383.1 hypothetical protein KK1_004971 [Cajanus cajan]	NA	NA	0	NA	cellular_component:GO:0016021//integral component of membrane;
C.cajan_09072	311.37	331.33	522.65	415.48	415.71	323.16	XP_020212626.1/0/tubulin alpha chain [Cajanus cajan] &gt;KYP70123.1 Tubulin alpha chain [Cajanus cajan]	P33629/0.0/TBA_PRUDU Tubulin alpha chain OS=Prunus dulcis OX=3755 GN=TUBA PE=2 SV=1	ccaj:109797116/1.9e-265/tubulin alpha chain; K07374 tubulin alpha	K07374	At1g50010/0.0/[Z] KOG1376 Alpha tubulin	biological_process:GO:0007017//microtubule-based process;cellular_component:GO:0005874//microtubule;GO:0005737//cytoplasm;molecular_function:GO:0005200//structural constituent of cytoskeleton;GO:0005525//GTP binding;GO:0003924//GTPase activity;
C.cajan_22883	311.36	156.75	279.61	339.61	262.2	264.43	XP_020222776.1/1.73303e-127/non-specific lipid-transfer protein-like protein At5g64080 [Cajanus cajan] &gt;KYP61132.1 Non-specific lipid-transfer protein-like protein At5g64080 family [Cajanus cajan]	Q8VYI9/7e-43/NLTL5_ARATH Non-specific lipid-transfer protein-like protein At5g64080 OS=Arabidopsis thaliana OX=3702 GN=At5g64080 PE=2 SV=1	NA	0	At2g13820/2e-39/[RI] LSE0122 A predicted lipid transfer protein	biological_process:GO:0006869//lipid transport;molecular_function:GO:0008289//lipid binding;
C.cajan_24289	311.16	237.1	242.44	264.85	258.07	276.61	XP_020229835.1/3.12289e-63/probable signal peptidase complex subunit 1 [Cajanus cajan] &gt;XP_020229836.1 probable signal peptidase complex subunit 1 [Cajanus cajan] &gt;XP_020229837.1 probable signal peptidase complex subunit 1 [Cajanus cajan] &gt;KYP52949.1 putative signal peptidase complex subunit 1 [Cajanus cajan]	Q944J0/2e-37/SPCS1_ARATH Probable signal peptidase complex subunit 1 OS=Arabidopsis thaliana OX=3702 GN=At2g22425 PE=3 SV=1	ccaj:109810707/1.2e-44/probable signal peptidase complex subunit 1; K12946 signal peptidase complex subunit 1 [EC:3.4.-.-]	K12946	Hs7661746/3e-18/[U] KOG4112 Signal peptidase subunit	biological_process:GO:0045047//protein targeting to ER;GO:0006465//signal peptide processing;cellular_component:GO:0030176//integral component of endoplasmic reticulum membrane;GO:0016021//integral component of membrane;GO:0005787//signal peptidase complex;molecular_function:GO:0008233//peptidase activity;
C.cajan_05010	309.65	196.82	247.99	327.48	332.27	325.47	KYP72542.1/0/Ethylene-responsive transcription factor RAP2-4 [Cajanus cajan]	Q8H1E4/3e-78/RAP24_ARATH Ethylene-responsive transcription factor RAP2-4 OS=Arabidopsis thaliana OX=3702 GN=RAP2-4 PE=1 SV=1	ccaj:109795228/9.6e-132/ethylene-responsive transcription factor RAP2-4-like; K09286 EREBP-like factor	K09286	At1g78080/1e-78/[K] LSE0301 A AP2 domain transcription factor	biological_process:GO:0006351//transcription, DNA-templated;cellular_component:GO:0005634//nucleus;molecular_function:GO:0003677//DNA binding;GO:0003700//DNA binding transcription factor activity;
C.cajan_15862	308.94	299.05	254.14	246.75	242.51	225.72	XP_020221565.1/1.24566e-159/nascent polypeptide-associated complex subunit alpha-like protein 2 [Cajanus cajan] &gt;KYP61815.1 Nascent polypeptide-associated complex subunit alpha-like protein 2 [Cajanus cajan]	Q94JX9/2e-83/NACA2_ARATH Nascent polypeptide-associated complex subunit alpha-like protein 2 OS=Arabidopsis thaliana OX=3702 GN=At3g49470 PE=2 SV=2	ccaj:109804185/5.7e-109/nascent polypeptide-associated complex subunit alpha-like protein 2; K03626 nascent polypeptide-associated complex subunit alpha	K03626	At3g49470/1e-83/[K] KOG2239 Transcription factor containing NAC and TS-N domains	cellular_component:GO:0005854//nascent polypeptide-associated complex;
C.cajan_19439	308.55	159.89	302.27	1390	1820.03	1948.16	KYP75802.1/9.32554e-87/hypothetical protein KK1_020008 [Cajanus cajan]	Q9SIE7/3e-48/PLAT2_ARATH PLAT domain-containing protein 2 OS=Arabidopsis thaliana OX=3702 GN=PLAT2 PE=2 SV=1	NA	0	At2g22170/1e-48/[V] LSE0379 A Dehydration stress-induced protein	NA
C.cajan_08658	308.17	263.87	226.76	274.58	267.93	222.59	XP_020212313.1/2.57882e-137/40S ribosomal protein S7-like [Cajanus cajan] &gt;XP_020212314.1 40S ribosomal protein S7-like [Cajanus cajan] &gt;KYP69710.1 40S ribosomal protein S7 [Cajanus cajan]	Q9ZNS1/4e-116/RS7_AVIMR 40S ribosomal protein S7 OS=Avicennia marina OX=82927 GN=RPS7 PE=2 SV=1	ccaj:109796882/2.2e-101/40S ribosomal protein S7-like; K02993 small subunit ribosomal protein S7e	K02993	At3g02560/5e-110/[J] KOG3320 40S ribosomal protein S7	biological_process:GO:0002181//cytoplasmic translation;GO:0042274//ribosomal small subunit biogenesis;GO:0006364//rRNA processing;GO:0006412//translation;cellular_component:GO:0005840//ribosome;GO:0030686//90S preribosome;GO:0032040//small-subunit processome;GO:0022627//cytosolic small ribosomal subunit;molecular_function:GO:0003735//structural constituent of ribosome;
C.cajan_43806	307.43	266.04	248.85	286.48	282.31	261.57	XP_020207210.1/4.67094e-114/nascent polypeptide-associated complex subunit beta-like [Cajanus cajan] &gt;KYP34238.1 Transcription factor BTF3 [Cajanus cajan]	Q9SMW7/6e-89/BTF3_ARATH Basic transcription factor 3 OS=Arabidopsis thaliana OX=3702 GN=BTF3 PE=1 SV=1	ccaj:109792229/5.5e-82/nascent polypeptide-associated complex subunit beta-like; K01527 nascent polypeptide-associated complex subunit beta	K01527	At1g17880/2e-89/[K] KOG2240 RNA polymerase II general transcription factor BTF3 and related proteins	biological_process:GO:0006355//regulation of transcription, DNA-templated;GO:0006351//transcription, DNA-templated;
C.cajan_11710	307.02	341.91	238.84	245.66	252.11	234.76	XP_020216693.1/5.703e-81/60S ribosomal protein L34-like [Cajanus cajan] &gt;KYP65797.1 60S ribosomal protein L34 [Cajanus cajan]	P41098/6e-77/RL34_TOBAC 60S ribosomal protein L34 OS=Nicotiana tabacum OX=4097 GN=RPL34 PE=2 SV=1	ccaj:109800314/6.4e-59/60S ribosomal protein L34-like; K02915 large subunit ribosomal protein L34e	K02915	At1g26880/4e-76/[J] KOG1790 60s ribosomal protein L34	biological_process:GO:0006412//translation;cellular_component:GO:0005840//ribosome;molecular_function:GO:0003735//structural constituent of ribosome;
C.cajan_35918	303.56	245.99	298.65	275.81	270.51	304.08	XP_020240113.1/2.16129e-157/glutathione S-transferase F10-like [Cajanus cajan] &gt;KYP41583.1 Glutathione S-transferase ERD13 [Cajanus cajan]	O80852/4e-100/GSTF9_ARATH Glutathione S-transferase F9 OS=Arabidopsis thaliana OX=3702 GN=GSTF9 PE=1 SV=1	ccaj:109818966/2.3e-123/glutathione S-transferase F10-like; K00799 glutathione S-transferase [EC:2.5.1.18]	K00799	At2g30860/2e-100/[O] KOG0867 Glutathione S-transferase	biological_process:GO:0006749//glutathione metabolic process;cellular_component:GO:0005737//cytoplasm;molecular_function:GO:0004364//glutathione transferase activity;
C.cajan_01516	303.12	278.84	257.15	292.19	290.75	278.18	KYP55342.1/3.01745e-116/hypothetical protein KK1_001554 [Cajanus cajan]	Q9FGK0/4e-51/NDUB8_ARATH NADH dehydrogenase [ubiquinone] 1 beta subcomplex subunit 8, mitochondrial OS=Arabidopsis thaliana OX=3702 GN=At5g47570 PE=2 SV=1	NA	0	NA	cellular_component:GO:0016021//integral component of membrane;
C.cajan_06742	302.56	283.65	258.52	298.93	324.29	274.32	KYP74260.1/4.36899e-170/ADP-ribosylation factor 2 [Cajanus cajan]	P51823/2e-127/ARF2_ORYSJ ADP-ribosylation factor 2 OS=Oryza sativa subsp. japonica OX=39947 GN=ARF PE=2 SV=2	spen:107016263/1.0e-97/ADP-ribosylation factor isoform X1; K07937 ADP-ribosylation factor 1	K07937	At1g10630/9e-129/[U] KOG0070 GTP-binding ADP-ribosylation factor Arf1	NA
C.cajan_23292	301.9	122.63	179.73	229.31	185.63	199.72	KYP67628.1/1.52688e-54/HMG-Y-related protein B [Cajanus cajan]	Q10370/3e-30/HMGYB_SOYBN HMG-Y-related protein B (Fragment) OS=Glycine max OX=3847 PE=2 SV=1	han:110909270/1.4e-11/HMG-Y-related protein A-like; K11275 histone H1/5	K11275	NA	biological_process:GO:0006355//regulation of transcription, DNA-templated;GO:0006334//nucleosome assembly;cellular_component:GO:0005634//nucleus;GO:0000786//nucleosome;molecular_function:GO:0003677//DNA binding;
C.cajan_12067	301.47	247.52	219.45	262.31	260.7	197.35	KYP66152.1/1.1026e-34/40S ribosomal protein S27a [Cajanus cajan]	P62981/2e-22/RS27A_SOLTU Ubiquitin-40S ribosomal protein S27a OS=Solanum tuberosum OX=4113 GN=UBI3 PE=2 SV=2	pda:103709637/1.6e-17/ubiquitin-40S ribosomal protein S27a-like; K02977 small subunit ribosomal protein S27Ae	K02977	At2g47110/3e-21/[J] KOG0004 Ubiquitin/40S ribosomal protein S27a fusion	NA
C.cajan_28065	301.12	331.91	391.05	352.63	377.22	557.55	KYP48469.1/2.07489e-129/hypothetical protein KK1_029844 [Cajanus cajan]	Q9ZNS4/5e-71/PRB1_ARATH Pathogenesis-related protein 1 OS=Arabidopsis thaliana OX=3702 GN=PRB1 PE=2 SV=1	ccaj:109814085/1.1e-102/pathogenesis-related protein 1-like; K13449 pathogenesis-related protein 1	K13449	At2g14580/2e-71/[S] KOG3017 Defense-related protein containing SCP domain	cellular_component:GO:0005576//extracellular region;
C.cajan_22868	300.15	273.8	207.49	246.23	249.87	210.23	KYP61117.1/1.80724e-145/60S ribosomal protein L44 [Cajanus cajan]	Q96499/6e-27/RL44_GOSHI 60S ribosomal protein L44 OS=Gossypium hirsutum OX=3635 GN=RPL44 PE=3 SV=3	aip:107631609/9.8e-20/60S ribosomal protein L44; K02929 large subunit ribosomal protein L44e	K02929	At4g14320/4e-25/[J] KOG3464 60S ribosomal protein L44	biological_process:GO:0006412//translation;cellular_component:GO:0022625//cytosolic large ribosomal subunit;molecular_function:GO:0003735//structural constituent of ribosome;
C.cajan_24540	300.13	261.12	310.71	311.27	277.94	310.73	XP_020230368.1/7.67302e-118/SUMO-conjugating enzyme SCE1 [Cajanus cajan] &gt;KYP52450.1 Sumo-conjugating enzyme ubc9 [Cajanus cajan]	Q42551/1e-107/SCE1_ARATH SUMO-conjugating enzyme SCE1 OS=Arabidopsis thaliana OX=3702 GN=SCE1 PE=1 SV=1	ccaj:109811131/4.3e-95/SUMO-conjugating enzyme SCE1; K10577 ubiquitin-conjugating enzyme E2 I	K10577	At3g57870/6e-108/[O] KOG0424 Ubiquitin-protein ligase	cellular_component:GO:0005634//nucleus;GO:0005737//cytoplasm;molecular_function:GO:0005524//ATP binding;GO:0019789//SUMO transferase activity;
C.cajan_09030	299.75	277.25	254.89	213.33	202.42	221.63	KYP70081.1/0/14-3-3-like protein B [Cajanus cajan]	Q96451/1e-163/1433B_SOYBN 14-3-3-like protein B (Fragment) OS=Glycine max OX=3847 GN=GF14B PE=2 SV=1	ccaj:109796572/2.8e-131/14-3-3-like protein B; K06630 14-3-3 protein epsilon	K06630	At5g10450/2e-156/[O] KOG0841 Multifunctional chaperone (14-3-3 family)	molecular_function:GO:0019904//protein domain specific binding;
C.cajan_27447	299.04	300.77	316.13	257.29	254.28	262.65	XP_020232718.1/0/ankyrin repeat domain-containing protein 2B-like [Cajanus cajan] &gt;XP_020232719.1 ankyrin repeat domain-containing protein 2B-like [Cajanus cajan] &gt;KYP49944.1 Ankyrin repeat domain-containing protein 2 [Cajanus cajan]	Q29Q26/9e-153/AKR2B_ARATH Ankyrin repeat domain-containing protein 2B OS=Arabidopsis thaliana OX=3702 GN=AKR2B PE=1 SV=1	vcn:VOLCADRAFT_120788/2.3e-32/hypothetical protein; K21442 ankyrin repeat domain-containing protein 54	K21442	At2g17390/4e-153/[R] KOG0504 FOG: Ankyrin repeat	biological_process:GO:0045036//protein targeting to chloroplast;cellular_component:GO:0031359//integral component of chloroplast outer membrane;molecular_function:GO:0030941//chloroplast targeting sequence binding;
C.cajan_13462	298.87	252.07	194.14	232.32	201.47	220.65	KYP67825.1/4.39766e-53/hypothetical protein KK1_024178 [Cajanus cajan]	NA	NA	0	NA	NA
C.cajan_46176	298.85	430.97	901.42	777.42	735.3	838.02	XP_020209020.1/2.22678e-129/repetitive proline-rich cell wall protein 2 [Cajanus cajan] &gt;KYP78483.1 Repetitive proline-rich cell wall protein 2 [Cajanus cajan]	Q40375/1e-86/PRP2_MEDTR Repetitive proline-rich cell wall protein 2 OS=Medicago truncatula OX=3880 GN=PRP2 PE=2 SV=1	gsj:114387438/1.8e-28/repetitive proline-rich cell wall protein 1-like; K03006 DNA-directed RNA polymerase II subunit RPB1 [EC:2.7.7.6]	K03006	CE23676/7e-06/[S] LSE0558 C Uncharacterized protein	molecular_function:GO:0005199//structural constituent of cell wall;
C.cajan_21158	298.21	230.19	193.92	249.02	243.87	256.19	XP_020214142.1/3.69204e-49/glycine-rich RNA-binding protein 2, mitochondrial-like isoform X1 [Cajanus cajan]	Q9SVM8/2e-17/RBG2_ARATH Glycine-rich RNA-binding protein 2, mitochondrial OS=Arabidopsis thaliana OX=3702 GN=RBG2 PE=1 SV=1	ccaj:109798330/9.5e-37/glycine-rich RNA-binding protein 2, mitochondrial-like isoform X1; K13195 cold-inducible RNA-binding protein	K13195	At4g13850/1e-17/[R] KOG0118 FOG: RRM domain	molecular_function:GO:0003723//RNA binding;
C.cajan_09808	298.06	275.27	285.55	265.34	271.8	302.39	XP_020212469.1/3.12104e-168/cell number regulator 8 [Cajanus cajan] &gt;KYP70851.1 hypothetical protein KK1_010089 [Cajanus cajan]	B4FUS3/1e-96/CNR8_MAIZE Cell number regulator 8 OS=Zea mays OX=4577 GN=CNR8 PE=2 SV=1	NA	0	At2g37110/1e-107/[S] TWOG0185 Uncharacterized conserved protein	NA
C.cajan_08117	297.83	255.68	267.4	238.61	260.32	220.67	XP_020212985.1/1.72579e-67/NADH dehydrogenase [ubiquinone] 1 beta subcomplex subunit 7 [Cajanus cajan] &gt;KYP69174.1 NADH dehydrogenase [ubiquinone] 1 beta subcomplex subunit 7 [Cajanus cajan]	Q9SKC9/2e-44/NDUB7_ARATH NADH dehydrogenase [ubiquinone] 1 beta subcomplex subunit 7 OS=Arabidopsis thaliana OX=3702 GN=At2g02050 PE=3 SV=1	ccaj:109797374/2.6e-50/NADH dehydrogenase [ubiquinone] 1 beta subcomplex subunit 7; K03963 NADH dehydrogenase (ubiquinone) 1 beta subcomplex subunit 7	K03963	At2g02050/1e-44/[C] KOG3468 NADH:ubiquinone oxidoreductase, NDUFB7/B18 subunit	cellular_component:GO:0005739//mitochondrion;molecular_function:GO:0008137//NADH dehydrogenase (ubiquinone) activity;
C.cajan_41951	297.66	149.43	147.37	293.92	281.71	256.14	XP_020203062.1/7.26883e-154/ethylene-responsive transcription factor ERF017-like [Cajanus cajan] &gt;KYP39467.1 Ethylene-responsive transcription factor ERF017 family [Cajanus cajan]	Q84QC2/3e-52/ERF17_ARATH Ethylene-responsive transcription factor ERF017 OS=Arabidopsis thaliana OX=3702 GN=ERF017 PE=2 SV=1	cit:102615809/9.3e-21/ethylene-responsive transcription factor ERF023-like; K09286 EREBP-like factor	K09286	At1g19210/1e-52/[K] LSE0301 A AP2 domain transcription factor	biological_process:GO:0006351//transcription, DNA-templated;cellular_component:GO:0005634//nucleus;molecular_function:GO:0003677//DNA binding;GO:0003700//DNA binding transcription factor activity;
C.cajan_14427	297.64	221.25	241.24	229.76	221.61	207	NP_564011.1/7.68132e-110/ubiquitin-conjugating enzyme 36 [Arabidopsis thaliana] &gt;NP_001274716.1 ubiquitin-conjugating enzyme E2 36-like [Solanum lycopersicum] &gt;XP_002280480.1 PREDICTED: ubiquitin-conjugating enzyme E2 36 [Vitis vinifera] &gt;XP_002892926.1 ubiquitin-conjugating enzyme E2 36 [Arabidopsis lyrata subsp. lyrata] &gt;XP_006303394.1 hypothetical protein CARUB_v10010547mg [Capsell…	Q9FZ48/3e-111/UBC36_ARATH Ubiquitin-conjugating enzyme E2 36 OS=Arabidopsis thaliana OX=3702 GN=UBC36 PE=1 SV=1	sly:101262054/3.6e-83/Ubc13-2; ubiquitin-conjugating enzyme E2 36-like; K10580 ubiquitin-conjugating enzyme E2 N [EC:2.3.2.23]	K10580	At1g16890/1e-111/[O] KOG0417 Ubiquitin-protein ligase	biological_process:GO:0070534//protein K63-linked ubiquitination;GO:0006301//postreplication repair;cellular_component:GO:0005634//nucleus;molecular_function:GO:0061630//ubiquitin protein ligase activity;GO:0005524//ATP binding;GO:0031625//ubiquitin protein ligase binding;
C.cajan_34177	297.39	309.84	323.39	392.68	410.27	436.29	XP_020239536.1/0/B2 protein [Cajanus cajan] &gt;KYP42313.1 B2 protein [Cajanus cajan]	P37707/5e-101/B2_DAUCA B2 protein OS=Daucus carota OX=4039 PE=2 SV=1	zju:107413921/1.3e-24/LOW QUALITY PROTEIN: uncharacterized protein LOC107413921; K15046 influenza virus NS1A-binding protein	K15046	At5g42050/8e-100/[S] LSE0448 A Uncharacterized protein	NA
C.cajan_12804	297.3	243.74	251.98	255.68	249.06	255.61	XP_003543079.1/1.25845e-109/PREDICTED: V-type proton ATPase 16 kDa proteolipid subunit-like [Glycine max] &gt;XP_003544693.1 PREDICTED: V-type proton ATPase 16 kDa proteolipid subunit-like [Glycine max] &gt;XP_007141015.1 hypothetical protein PHAVU_008G160200g [Phaseolus vulgaris] &gt;XP_014501977.1 PREDICTED: V-type proton ATPase 16 kDa proteolipid subunit-like [Vigna radiata var. radiata] &gt;X…	O22552/3e-110/VATL_VIGRR V-type proton ATPase 16 kDa proteolipid subunit OS=Vigna radiata var. radiata OX=3916 PE=2 SV=1	peq:110019497/1.2e-79/V-type proton ATPase 16 kDa proteolipid subunit; K02155 V-type H+-transporting ATPase 16kDa proteolipid subunit	K02155	At1g75630/6e-110/[C] KOG0232 Vacuolar H+-ATPase V0 sector, subunits c/c'	biological_process:GO:0015991//ATP hydrolysis coupled proton transport;GO:0007035//vacuolar acidification;cellular_component:GO:0005774//vacuolar membrane;GO:0033179//proton-transporting V-type ATPase, V0 domain;GO:0000220//vacuolar proton-transporting V-type ATPase, V0 domain;GO:0016021//integral component of membrane;molecular_function:GO:0015078//hydrogen ion transmembrane transporter activity…
C.cajan_11752	297.29	164.05	211.87	182.37	175.79	151.14	KYP65839.1/1.44771e-108/Ubiquitin-conjugating enzyme E2 2 [Cajanus cajan]	P35130/7e-105/UBC2_MEDSA Ubiquitin-conjugating enzyme E2 2 OS=Medicago sativa OX=3879 GN=UBC2 PE=2 SV=1	ccaj:109800735/3.9e-82/ubiquitin-conjugating enzyme E2 2-like; K10573 ubiquitin-conjugating enzyme E2 A [EC:2.3.2.23]	K10573	At2g02760/3e-105/[O] KOG0419 Ubiquitin-protein ligase	NA
C.cajan_21967	297.19	143.39	234.26	177.13	205.41	158.29	XP_020215451.1/2.44957e-104/MLP-like protein 328 [Cajanus cajan] &gt;KYP68969.1 MLP-like protein 328 family [Cajanus cajan]	Q9ZVF3/2e-26/ML328_ARATH MLP-like protein 328 OS=Arabidopsis thaliana OX=3702 GN=MLP328 PE=2 SV=1	NA	0	At1g23120/9e-28/[R] LSE0193 A Major latex protein and related proteins	biological_process:GO:0006952//defense response;GO:0009607//response to biotic stimulus;
C.cajan_04379	296.6	256.74	258.44	306.16	294.74	286.32	XP_020226352.1/0/polyadenylate-binding protein RBP45-like [Cajanus cajan] &gt;KYP58192.1 RNA-binding post-transcriptional regulator csx1 [Cajanus cajan]	Q9LEB4/1e-168/RBP45_NICPL Polyadenylate-binding protein RBP45 OS=Nicotiana plumbaginifolia OX=4092 GN=RBP45 PE=1 SV=1	cam:105852306/3.2e-131/polyadenylate-binding protein RBP45A-like; K03231 elongation factor 1-alpha	K03231	At1g11650/1e-166/[R] KOG0118 FOG: RRM domain	molecular_function:GO:0003723//RNA binding;
C.cajan_01304	296.44	193.8	256.41	394.04	461.47	406.52	XP_020227156.1/0/NAC domain-containing protein 2-like [Cajanus cajan] &gt;KYP55131.1 NAC domain-containing protein 2 [Cajanus cajan]	Q39013/9e-130/NAC2_ARATH NAC domain-containing protein 2 OS=Arabidopsis thaliana OX=3702 GN=NAC002 PE=1 SV=2	cmos:111447866/5.9e-44/ferric reduction oxidase 7, chloroplastic-like; K00521 ferric-chelate reductase [EC:1.16.1.7]	K00521	At1g01720/4e-130/[S] LSE0117 A No apical meristem (NAM) developmental protein and related proteins	biological_process:GO:0006355//regulation of transcription, DNA-templated;GO:0006351//transcription, DNA-templated;cellular_component:GO:0005634//nucleus;molecular_function:GO:0003677//DNA binding;
C.cajan_12767	296.17	254.33	313.99	235	250.09	317.71	XP_020218058.1/6.6585e-117/uncharacterized protein LOC109801412 [Cajanus cajan] &gt;KYP66848.1 hypothetical protein KK1_013159 [Cajanus cajan]	NA	NA	0	At2g15590/1e-33/[R] KOG4197 FOG: PPR repeat	NA
BGI_novel_G002550	296	300.07	253.62	366.63	330.35	293.56	RRT51000.1/2.19017e-46/hypothetical protein B296_00050213, partial [Ensete ventricosum]	Q42064/3e-45/RL83_ARATH 60S ribosomal protein L8-3 OS=Arabidopsis thaliana OX=3702 GN=RPL8C PE=2 SV=2	lang:109331478/3e-46/60S ribosomal protein L8-3-like; K02938 large subunit ribosomal protein L8e	K02938	At4g36130/1e-45/[J] KOG2309 60s ribosomal protein L2/L8	NA
C.cajan_14803	295.95	229.96	220.29	102.33	90.81	92.84	KYP59796.1/0/Putative transporter arsB [Cajanus cajan]	Q10SY9/0.0/LSI2_ORYSJ Silicon efflux transporter LSI2 OS=Oryza sativa subsp. japonica OX=39947 GN=LSI2 PE=1 SV=1	NA	0	At1g02260/0.0/[P] KOG2639 Sodium sulfate symporter and related arsenite permeases	biological_process:GO:0055085//transmembrane transport;cellular_component:GO:0016021//integral component of membrane;
C.cajan_23766	295.9	178.27	248.69	247.96	221.78	167.62	KYP53561.1/0/putative aquaporin PIP2-8 [Cajanus cajan]	Q9ZVX8/0.0/PIP28_ARATH Probable aquaporin PIP2-8 OS=Arabidopsis thaliana OX=3702 GN=PIP2-8 PE=1 SV=1	pvu:PHAVU_009G118900g/7.7e-148/hypothetical protein; K09872 aquaporin PIP	K09872	At2g16850/0.0/[G] KOG0223 Aquaporin (major intrinsic protein family)	cellular_component:GO:0016021//integral component of membrane;molecular_function:GO:0005215//transporter activity;
C.cajan_01753	295.84	249.6	237.69	209.31	220.67	203.65	XP_020225842.1/0/FRIGIDA-like protein 3 [Cajanus cajan] &gt;KYP55579.1 Protein FRIGIDA [Cajanus cajan]	Q67ZB3/0.0/FRL3_ARATH FRIGIDA-like protein 3 OS=Arabidopsis thaliana OX=3702 GN=FRL3 PE=1 SV=1	osa:4334408/1.6e-40/5'-3' exoribonuclease 4; K20553 5'-3' exoribonuclease 4 [EC:3.1.13.-]	K20553	NA	biological_process:GO:0009908//flower development;GO:0030154//cell differentiation;
C.cajan_18951	295.8	219.45	241.24	309.47	211.04	274.72	XP_020220088.1/0/cysteine protease XCP2-like [Cajanus cajan] &gt;KYP64890.1 Xylem cysteine proteinase 2 [Cajanus cajan]	Q9LM66/0.0/XCP2_ARATH Cysteine protease XCP2 OS=Arabidopsis thaliana OX=3702 GN=XCP2 PE=1 SV=2	ccaj:109803042/1.0e-202/cysteine protease XCP2-like; K16290 xylem cysteine proteinase [EC:3.4.22.-]	K16290	At1g20850/0.0/[O] KOG1543 Cysteine proteinase Cathepsin L	biological_process:GO:0051603//proteolysis involved in cellular protein catabolic process;cellular_component:GO:0005615//extracellular space;GO:0005764//lysosome;molecular_function:GO:0004197//cysteine-type endopeptidase activity;
C.cajan_00262	294.57	305.16	226.77	274.66	274.15	247.52	XP_020225643.1/7.53579e-106/60S ribosomal protein L28-2-like [Cajanus cajan] &gt;KYP54097.1 60S ribosomal protein L28-2 [Cajanus cajan]	Q9M0E2/6e-73/RL282_ARATH 60S ribosomal protein L28-2 OS=Arabidopsis thaliana OX=3702 GN=RPL28C PE=2 SV=1	ccaj:109807517/5.5e-76/60S ribosomal protein L28-2-like; K02903 large subunit ribosomal protein L28e	K02903	At4g29410/3e-73/[J] KOG3412 60S ribosomal protein L28	biological_process:GO:0006412//translation;cellular_component:GO:0005840//ribosome;GO:0022625//cytosolic large ribosomal subunit;molecular_function:GO:0003735//structural constituent of ribosome;
C.cajan_11550	294.48	234.95	278.37	196.21	199.65	165.65	XP_020216596.1/0/probable aquaporin PIP1-2 [Cajanus cajan] &gt;KYP65639.1 putative aquaporin PIP1-2 [Cajanus cajan]	Q7XSQ9/0.0/PIP12_ORYSJ Probable aquaporin PIP1-2 OS=Oryza sativa subsp. japonica OX=39947 GN=PIP1-2 PE=2 SV=3	ccaj:109800241/1.1e-162/probable aquaporin PIP1-2; K09872 aquaporin PIP	K09872	At2g45960/0.0/[G] KOG0223 Aquaporin (major intrinsic protein family)	cellular_component:GO:0016021//integral component of membrane;molecular_function:GO:0005215//transporter activity;
C.cajan_29855	294.06	264.3	264.09	268.25	262.75	260.91	XP_003543079.1/1.25845e-109/PREDICTED: V-type proton ATPase 16 kDa proteolipid subunit-like [Glycine max] &gt;XP_003544693.1 PREDICTED: V-type proton ATPase 16 kDa proteolipid subunit-like [Glycine max] &gt;XP_007141015.1 hypothetical protein PHAVU_008G160200g [Phaseolus vulgaris] &gt;XP_014501977.1 PREDICTED: V-type proton ATPase 16 kDa proteolipid subunit-like [Vigna radiata var. radiata] &gt;X…	O22552/3e-110/VATL_VIGRR V-type proton ATPase 16 kDa proteolipid subunit OS=Vigna radiata var. radiata OX=3916 PE=2 SV=1	peq:110019497/1.2e-79/V-type proton ATPase 16 kDa proteolipid subunit; K02155 V-type H+-transporting ATPase 16kDa proteolipid subunit	K02155	At1g75630/6e-110/[C] KOG0232 Vacuolar H+-ATPase V0 sector, subunits c/c'	biological_process:GO:0015991//ATP hydrolysis coupled proton transport;GO:0007035//vacuolar acidification;cellular_component:GO:0005774//vacuolar membrane;GO:0033179//proton-transporting V-type ATPase, V0 domain;GO:0000220//vacuolar proton-transporting V-type ATPase, V0 domain;GO:0016021//integral component of membrane;molecular_function:GO:0015078//hydrogen ion transmembrane transporter activity…
C.cajan_37470	293.9	358.91	234.62	264.69	226.19	199.71	KYP40327.1/4.10483e-46/60S ribosomal protein L35, partial [Cajanus cajan]	Q9M5L0/7e-45/RL35_EUPES 60S ribosomal protein L35 OS=Euphorbia esula OX=3993 GN=RPL35 PE=2 SV=1	vra:106758732/5.6e-32/60S ribosomal protein L35; K02918 large subunit ribosomal protein L35e	K02918	At2g39390/1e-44/[J] KOG3436 60S ribosomal protein L35	biological_process:GO:0006412//translation;cellular_component:GO:0005840//ribosome;molecular_function:GO:0003735//structural constituent of ribosome;
C.cajan_26140	293.88	326.79	274.8	252.8	232.77	240.84	KYP51076.1/6.8887e-161/Ran-binding protein 1 isogeny c, partial [Cajanus cajan]	P92985/5e-98/RBP1C_ARATH Ran-binding protein 1 homolog c OS=Arabidopsis thaliana OX=3702 GN=RANBP1C PE=2 SV=1	ccaj:109812197/2.0e-114/ran-binding protein 1 homolog c-like; K15306 Ran-binding protein 1	K15306	At1g07140/6e-96/[U] KOG0864 Ran-binding protein RANBP1 and related RanBD domain proteins	biological_process:GO:0046907//intracellular transport;GO:0043547//positive regulation of GTPase activity;GO:0006405//RNA export from nucleus;GO:0007051//spindle organization;GO:0006511//ubiquitin-dependent protein catabolic process;GO:0000082//G1/S transition of mitotic cell cycle;GO:0006606//protein import into nucleus;cellular_component:GO:0005634//nucleus;GO:0005622//intracellular;GO:0005737/…
BGI_novel_G000555	292.63	223.32	209	139.12	131.24	121.61	XP_020213631.1/0/WAT1-related protein At1g44800 [Cajanus cajan]	Q9LPF1/6e-158/WTR8_ARATH WAT1-related protein At1g44800 OS=Arabidopsis thaliana OX=3702 GN=At1g44800 PE=1 SV=1	nto:104085001/6e-68/WAT1-related protein At3g18200 isoform X1; K17500 integrin-linked kinase-associated serine/threonine phosphatase 2C [EC:3.1.3.16]	K17500	At1g44800/2e-158/[R] LSE0148 A Nodulin-like protein	cellular_component:GO:0016021//integral component of membrane;GO:0005886//plasma membrane;molecular_function:GO:0022857//transmembrane transporter activity;
C.cajan_40897	291.66	254.64	286.64	353.08	390.04	398.58	XP_020202740.1/1.10692e-162/protein LURP-one-related 10-like [Cajanus cajan] &gt;KYP39828.1 UPF0706 protein At5g01750 family [Cajanus cajan]	Q9LZX1/1e-102/LOR15_ARATH Protein LURP-one-related 15 OS=Arabidopsis thaliana OX=3702 GN=At5g01750 PE=1 SV=1	csat:104781510/2.8e-20/uncharacterized protein LOC104781510 isoform X1; K15285 solute carrier family 35, member E3	K15285	NA	NA
C.cajan_32909	290.05	351.26	283.91	243.84	241.7	279.64	XP_020240574.1/5.6993e-125/protein EARLY RESPONSIVE TO DEHYDRATION 15-like isoform X1 [Cajanus cajan]	Q39096/3e-25/ERD15_ARATH Protein EARLY RESPONSIVE TO DEHYDRATION 15 OS=Arabidopsis thaliana OX=3702 GN=ERD15 PE=1 SV=1	NA	0	NA	NA
C.cajan_05209	290.02	287.73	287.71	229.63	216.89	214.97	KYP72738.1/0/B2 protein, partial [Cajanus cajan]	P37707/1e-89/B2_DAUCA B2 protein OS=Daucus carota OX=4039 PE=2 SV=1	hbr:110658166/1.1e-45/uncharacterized protein LOC110658166; K02996 small subunit ribosomal protein S9	K02996	At3g27090/2e-143/[S] LSE0448 A Uncharacterized protein	NA
C.cajan_21726	289.87	279.1	228.09	302.65	240.04	310.43	XP_020214068.1/4.93198e-112/uncharacterized protein LOC109798271 isoform X1 [Cajanus cajan]	P27788/2e-63/FER3_MAIZE Ferredoxin-3, chloroplastic OS=Zea mays OX=4577 GN=FDX3 PE=1 SV=1	ccaj:109798271/4.8e-83/uncharacterized protein LOC109798271 isoform X1; K02639 ferredoxin	K02639	NA	biological_process:GO:0022900//electron transport chain;cellular_component:GO:0009507//chloroplast;molecular_function:GO:0009055//electron transfer activity;GO:0046872//metal ion binding;GO:0051537//2 iron, 2 sulfur cluster binding;
C.cajan_04331	289.14	171.57	202.92	120.06	118.69	129.23	XP_020227821.1/1.00689e-107/histidine-containing phosphotransfer protein 1-like [Cajanus cajan] &gt;KYP58144.1 Histidine-containing phosphotransfer protein 1 [Cajanus cajan]	Q9ZNV9/5e-70/AHP1_ARATH Histidine-containing phosphotransfer protein 1 OS=Arabidopsis thaliana OX=3702 GN=AHP1 PE=1 SV=1	ccaj:109809012/5.2e-82/histidine-containing phosphotransfer protein 1-like; K14490 histidine-containing phosphotransfer peotein	K14490	At3g21510/2e-70/[T] KOG4747 Two-component phosphorelay intermediate involved in MAP kinase cascade regulation	biological_process:GO:0000160//phosphorelay signal transduction system;cellular_component:GO:0005622//intracellular;molecular_function:GO:0004871//signal transducer activity;
C.cajan_01332	288.41	203.72	241.31	126.83	106.49	127.34	XP_020225531.1/0/WAT1-related protein At4g08300 [Cajanus cajan]	Q501F8/2e-169/WTR32_ARATH WAT1-related protein At4g08300 OS=Arabidopsis thaliana OX=3702 GN=At4g08300 PE=2 SV=1	nto:104085001/1.6e-54/WAT1-related protein At3g18200 isoform X1; K17500 integrin-linked kinase-associated serine/threonine phosphatase 2C [EC:3.1.3.16]	K17500	At4g08300/8e-170/[R] LSE0148 A Nodulin-like protein	cellular_component:GO:0016021//integral component of membrane;molecular_function:GO:0022857//transmembrane transporter activity;
C.cajan_23920	288.21	347.32	256.56	241.92	289	250.29	XP_020229458.1/8.90598e-178/fasciclin-like arabinogalactan protein 13 [Cajanus cajan] &gt;KYP53341.1 Fasciclin-like arabinogalactan protein 9 [Cajanus cajan]	Q9ZWA8/6e-73/FLA9_ARATH Fasciclin-like arabinogalactan protein 9 OS=Arabidopsis thaliana OX=3702 GN=FLA9 PE=2 SV=1	NA	0	At1g03870/3e-73/[RW] LSE0094 A Arabinogalactan proteins (AGPs)	NA
C.cajan_38311	288.15	187.14	202.09	278.58	298.69	317.88	KYP35847.1/6.29865e-103/hypothetical protein KK1_043084 [Cajanus cajan]	NA	NA	0	At3g03280/3e-26/[S] LSE0357 A Uncharacterized protein	NA
C.cajan_25638	287.98	303.86	295.95	279.43	274.06	287.91	XP_020230784.1/0/tubulin beta chain [Cajanus cajan] &gt;KYP52018.1 Tubulin beta-1 chain [Cajanus cajan]	P18025/0.0/TBB1_MAIZE Tubulin beta-1 chain OS=Zea mays OX=4577 GN=TUBB1 PE=2 SV=1	ccaj:109811440/2.8e-264/tubulin beta chain; K07375 tubulin beta	K07375	At1g75780/0.0/[Z] KOG1375 Beta tubulin	biological_process:GO:0007017//microtubule-based process;cellular_component:GO:0005874//microtubule;GO:0005737//cytoplasm;molecular_function:GO:0005200//structural constituent of cytoskeleton;GO:0005525//GTP binding;GO:0003924//GTPase activity;
C.cajan_39165	287.83	340.18	241.4	251.75	244.41	224.11	XP_020202779.1/0/RGG repeats nuclear RNA binding protein A-like [Cajanus cajan] &gt;KYP39778.1 hypothetical protein KK1_038893 [Cajanus cajan]	O23593/5e-86/RGGB_ARATH RGG repeats nuclear RNA binding protein B OS=Arabidopsis thaliana OX=3702 GN=RGGB PE=1 SV=1	ccaj:109788460/5.6e-194/RGG repeats nuclear RNA binding protein A-like; K13199 plasminogen activator inhibitor 1 RNA-binding protein	K13199	At4g17520/2e-86/[R] KOG2945 Predicted RNA-binding protein	NA
C.cajan_41577	287.59	426.87	374.22	78.72	89.47	86.11	XP_020208221.1/0/ferredoxin--nitrite reductase, chloroplastic [Cajanus cajan] &gt;KYP77212.1 hypothetical protein KK1_046628 [Cajanus cajan]	P38500/0.0/NIR_BETPN Ferredoxin--nitrite reductase, chloroplastic OS=Betula pendula OX=3505 GN=NIR1 PE=2 SV=1	ccaj:109793168/0.0e+00/ferredoxin--nitrite reductase, chloroplastic; K00366 ferredoxin-nitrite reductase [EC:1.7.7.1]	K00366	At2g15620/0.0/[P] KOG0560 Sulfite reductase (ferredoxin)	molecular_function:GO:0020037//heme binding;GO:0051536//iron-sulfur cluster binding;GO:0016491//oxidoreductase activity;
C.cajan_06707	286.58	360.03	268.92	246.59	241.12	236.15	XP_020235492.1/0/probable protein disulfide-isomerase A6 [Cajanus cajan] &gt;KYP74225.1 putative protein disulfide-isomerase A6 [Cajanus cajan]	P38661/0.0/PDIA6_MEDSA Probable protein disulfide-isomerase A6 OS=Medicago sativa OX=3879 PE=2 SV=1	ccaj:109815243/1.5e-207/probable protein disulfide-isomerase A6; K09584 protein disulfide-isomerase A6 [EC:5.3.4.1]	K09584	At2g47470/0.0/[O] KOG0191 Thioredoxin/protein disulfide isomerase	biological_process:GO:0045454//cell redox homeostasis;cellular_component:GO:0005783//endoplasmic reticulum;molecular_function:GO:0016853//isomerase activity;
C.cajan_08421	286.28	260.01	255.56	270.64	263.77	238.77	XP_020210734.1/7.53004e-179/superoxide dismutase [Mn], mitochondrial-like [Cajanus cajan] &gt;KYP69478.1 hypothetical protein KK1_008669 [Cajanus cajan]	P27084/3e-143/SODM_PEA Superoxide dismutase [Mn], mitochondrial OS=Pisum sativum OX=3888 GN=SODA PE=2 SV=2	ccaj:109795659/3.3e-139/superoxide dismutase [Mn], mitochondrial-like; K04564 superoxide dismutase, Fe-Mn family [EC:1.15.1.1]	K04564	At3g10920/1e-132/[P] KOG0876 Manganese superoxide dismutase	molecular_function:GO:0004784//superoxide dismutase activity;GO:0046872//metal ion binding;
C.cajan_19496	286.22	226.36	265.47	187.94	199.18	190.03	XP_020210309.1/7.78704e-93/protein yippee-like [Cajanus cajan] &gt;XP_020210317.1 protein yippee-like [Cajanus cajan] &gt;KYP75857.1 hypothetical protein KK1_020065 [Cajanus cajan]	P59234/4e-77/YIPL_SOLTU Protein yippee-like OS=Solanum tuberosum OX=4113 PE=2 SV=1	NA	0	At2g40110/2e-78/[R] KOG3399 Predicted Yippee-type zinc-binding protein	molecular_function:GO:0046872//metal ion binding;
C.cajan_43692	286.2	264.44	258.65	277	295.92	262.32	XP_020205917.1/7.88062e-74/V-type proton ATPase subunit G-like [Cajanus cajan] &gt;KYP35949.1 V-type proton ATPase subunit G [Cajanus cajan]	Q9SP55/3e-54/VATG_CITLI V-type proton ATPase subunit G OS=Citrus limon OX=2708 GN=VATG PE=3 SV=1	ccaj:109791075/7.7e-51/V-type proton ATPase subunit G-like; K02152 V-type H+-transporting ATPase subunit G	K02152	At3g01390/2e-43/[C] KOG1772 Vacuolar H+-ATPase V1 sector, subunit G	biological_process:GO:0015992//proton transport;cellular_component:GO:0016471//vacuolar proton-transporting V-type ATPase complex;
C.cajan_23045	286	285.69	284.33	277.52	286.16	247.55	XP_020222183.1/5.0926e-91/V-type proton ATPase subunit F [Cajanus cajan] &gt;XP_020222184.1 V-type proton ATPase subunit F [Cajanus cajan] &gt;KYP61292.1 V-type proton ATPase subunit F [Cajanus cajan]	Q9ZQX4/8e-79/VATF_ARATH V-type proton ATPase subunit F OS=Arabidopsis thaliana OX=3702 GN=VHA-F PE=2 SV=1	ccaj:109804754/5.9e-66/V-type proton ATPase subunit F; K02151 V-type H+-transporting ATPase subunit F	K02151	At4g02620/3e-79/[C] KOG3432 Vacuolar H+-ATPase V1 sector, subunit F	biological_process:GO:0015991//ATP hydrolysis coupled proton transport;cellular_component:GO:0016020//membrane;GO:0033180//proton-transporting V-type ATPase, V1 domain;molecular_function:GO:0042625//ATPase coupled ion transmembrane transporter activity;GO:0046961//proton-transporting ATPase activity, rotational mechanism;
C.cajan_18535	285.95	248.39	239.17	229.53	224.84	213.82	XP_020218417.1/1.1398e-167/proteasome subunit beta type-1 [Cajanus cajan] &gt;KYP64478.1 Proteasome subunit beta type-1 [Cajanus cajan]	O82531/1e-156/PSB1_PETHY Proteasome subunit beta type-1 OS=Petunia hybrida OX=4102 GN=PBF1 PE=2 SV=1	ccaj:109801717/1.1e-123/proteasome subunit beta type-1; K02732 20S proteasome subunit beta 6 [EC:3.4.25.1]	K02732	At3g60820/3e-151/[O] KOG0179 20S proteasome, regulatory subunit beta type PSMB1/PRE7	biological_process:GO:0051603//proteolysis involved in cellular protein catabolic process;cellular_component:GO:0005634//nucleus;GO:0005737//cytoplasm;GO:0005839//proteasome core complex;molecular_function:GO:0004298//threonine-type endopeptidase activity;
C.cajan_32254	285.62	267.11	251.91	241.9	224.21	238.12	KYP46753.1/2.52906e-111/Protein mago nashi isogeny [Cajanus cajan]	O23676/2e-84/MGN_ARATH Protein mago nashi homolog OS=Arabidopsis thaliana OX=3702 GN=MAGO PE=1 SV=1	ccaj:109815368/7.2e-71/protein mago nashi homolog; K12877 protein mago nashi	K12877	At1g02140/9e-85/[A] KOG3392 Exon-exon junction complex, Magoh component	cellular_component:GO:0005634//nucleus;
C.cajan_11994	284.95	210.02	215	295.57	278.03	203.05	XP_020217095.1/7.83616e-104/glycine-rich RNA-binding protein-like [Cajanus cajan] &gt;KYP66079.1 Glycine-rich RNA-binding protein GRP2A [Cajanus cajan]	P49311/2e-47/GRP2_SINAL Glycine-rich RNA-binding protein GRP2A OS=Sinapis alba OX=3728 PE=2 SV=1	adu:107476666/3.8e-46/glycine-rich RNA-binding protein GRP1A; K13195 cold-inducible RNA-binding protein	K13195	At2g21660/6e-46/[R] KOG0118 FOG: RRM domain	molecular_function:GO:0003723//RNA binding;
C.cajan_21623	284.87	398.59	359.66	421.05	387.2	383.09	XP_020214948.1/0/UDP-D-apiose/UDP-D-xylose synthase 2-like [Cajanus cajan] &gt;KYP68627.1 hypothetical protein KK1_022261 [Cajanus cajan]	Q9SGE0/0.0/AXS2_ARATH UDP-D-apiose/UDP-D-xylose synthase 2 OS=Arabidopsis thaliana OX=3702 GN=AXS2 PE=2 SV=1	ccaj:109798924/9.1e-232/UDP-D-apiose/UDP-D-xylose synthase 2-like; K12449 UDP-apiose/xylose synthase	K12449	At1g08200/0.0/[GM] KOG1429 dTDP-glucose 4-6-dehydratase/UDP-glucuronic acid decarboxylase	molecular_function:GO:0003824//catalytic activity;GO:0050662//coenzyme binding;
C.cajan_23948	284.84	316.03	294.01	262.74	272.87	264.13	XP_020229459.1/0/ADP,ATP carrier protein 3, mitochondrial-like [Cajanus cajan] &gt;KYP53369.1 hypothetical protein KK1_024748 [Cajanus cajan]	O49447/0.0/ADT3_ARATH ADP,ATP carrier protein 3, mitochondrial OS=Arabidopsis thaliana OX=3702 GN=AAC3 PE=1 SV=1	ccaj:109810409/1.3e-206/ADP,ATP carrier protein 3, mitochondrial-like; K05863 solute carrier family 25 (mitochondrial adenine nucleotide translocator), member 4/5/6/31	K05863	At4g28390/0.0/[C] KOG0749 Mitochondrial ADP/ATP carrier proteins	biological_process:GO:0046902//regulation of mitochondrial membrane permeability;cellular_component:GO:0005743//mitochondrial inner membrane;GO:0016021//integral component of membrane;molecular_function:GO:0005471//ATP:ADP antiporter activity;
C.cajan_07116	284.18	125.23	243.5	329.91	301.86	298.3	XP_020202707.1/0/protein EXORDIUM-like 5 [Cajanus cajan] &gt;KYP74630.1 hypothetical protein KK1_007317 [Cajanus cajan]	Q9SII5/2e-172/EXOL5_ARATH Protein EXORDIUM-like 5 OS=Arabidopsis thaliana OX=3702 GN=EXL5 PE=2 SV=1	NA	0	NA	cellular_component:GO:0016021//integral component of membrane;
C.cajan_06100	283.9	375.3	221.51	283.22	205.89	347.28	XP_020235639.1/0/uricase-2 [Cajanus cajan] &gt;KYP73623.1 Uricase-2 [Cajanus cajan]	P53763/0.0/URIC_PHAVU Uricase-2 OS=Phaseolus vulgaris OX=3885 GN=URIII PE=1 SV=2	ccaj:109815339/1.2e-178/uricase-2; K00365 urate oxidase [EC:1.7.3.3]	K00365	At2g26230/1e-159/[Q] KOG1599 Uricase (urate oxidase)	biological_process:GO:0019628//urate catabolic process;GO:0006144//purine nucleobase metabolic process;cellular_component:GO:0005777//peroxisome;molecular_function:GO:0004846//urate oxidase activity;
BGI_novel_G001534	283.87	510.7	169.89	528.26	514.03	396.23	XP_020227527.1/5.56918e-92/14 kDa proline-rich protein DC2.15 [Cajanus cajan] &gt;XP_020228699.1 14 kDa proline-rich protein DC2.15 [Cajanus cajan] &gt;KYP55340.1 14 kDa proline-rich protein DC2.15 [Cajanus cajan] &gt;KYP55359.1 14 kDa proline-rich protein DC2.15 [Cajanus cajan]	P14009/8e-46/14KD_DAUCA 14 kDa proline-rich protein DC2.15 OS=Daucus carota OX=4039 PE=2 SV=1	bvg:104906049/3e-22/ubiquitin carboxyl-terminal hydrolase 36; K11855 ubiquitin carboxyl-terminal hydrolase 36/42 [EC:3.4.19.12]	K11855	At2g45180/2e-55/[R] LSE0121 A AAI domain	NA
C.cajan_06085	283.02	254.55	254.35	267.77	276.15	247.87	XP_020222596.1/2.59384e-101/NADH dehydrogenase [ubiquinone] 1 alpha subcomplex subunit 13-B [Cajanus cajan] &gt;KYP73608.1 NADH dehydrogenase [ubiquinone] 1 alpha subcomplex subunit 13 [Cajanus cajan]	O49313/3e-90/NDADB_ARATH NADH dehydrogenase [ubiquinone] 1 alpha subcomplex subunit 13-B OS=Arabidopsis thaliana OX=3702 GN=At2g33220 PE=2 SV=1	ccaj:109805056/7.9e-80/NADH dehydrogenase [ubiquinone] 1 alpha subcomplex subunit 13-B; K11353 NADH dehydrogenase (ubiquinone) 1 alpha subcomplex subunit 13	K11353	At2g33220/1e-90/[CD] KOG3300 NADH:ubiquinone oxidoreductase, B16.6 subunit/cell death-regulatory protein	cellular_component:GO:0016021//integral component of membrane;
C.cajan_33390	282.74	319.95	200.41	253.19	214.72	207.72	XP_003552642.1/3.40395e-72/PREDICTED: 60S ribosomal protein L30 [Glycine max] &gt;XP_007139325.1 hypothetical protein PHAVU_008G019800g [Phaseolus vulgaris] &gt;XP_016194439.1 60S ribosomal protein L30 [Arachis ipaensis] &gt;XP_020233926.1 60S ribosomal protein L30 [Cajanus cajan] &gt;XP_020233928.1 60S ribosomal protein L30 [Cajanus cajan] &gt;XP_020204098.1 60S ribosomal protein L30 [Cajanus ca…	O49884/6e-73/RL30_LUPLU 60S ribosomal protein L30 OS=Lupinus luteus OX=3873 GN=RPL30 PE=3 SV=1	gmx:100806260/5.8e-56/60S ribosomal protein L30; K02908 large subunit ribosomal protein L30e	K02908	At3g18740/2e-66/[J] KOG2988 60S ribosomal protein L30	biological_process:GO:0002181//cytoplasmic translation;cellular_component:GO:0022625//cytosolic large ribosomal subunit;molecular_function:GO:0003723//RNA binding;GO:0003735//structural constituent of ribosome;
C.cajan_01896	282.48	134.29	223.84	524.4	471.53	380.55	KYP55721.1/0/Blue copper protein, partial [Cajanus cajan]	P29602/5e-28/CPC_CUCSA Cucumber peeling cupredoxin OS=Cucumis sativus OX=3659 PE=1 SV=3	ppp:112280981/5.5e-12/L-type lectin-domain containing receptor kinase VI.2-like isoform X1; K04733 interleukin-1 receptor-associated kinase 4 [EC:2.7.11.1]	K04733	At5g20230/1e-27/[S] LSE0042 A Uncharacterized plastocyanin-like protein, probably non-copper-binding	cellular_component:GO:0016021//integral component of membrane;molecular_function:GO:0009055//electron transfer activity;
C.cajan_06959	282.47	139.91	166.78	94.91	104.19	103.26	XP_020210015.1/7.70708e-107/pathogenesis-related protein PR-4-like [Cajanus cajan] &gt;KYP74475.1 Wound-induced protein WIN1 [Cajanus cajan]	P29063/1e-70/PR4B_TOBAC Pathogenesis-related protein PR-4B OS=Nicotiana tabacum OX=4097 PE=2 SV=1	NA	0	At3g04720/1e-63/[R] KOG4742 Predicted chitinase	biological_process:GO:0050832//defense response to fungus;GO:0042742//defense response to bacterium;
C.cajan_23367	282.34	276.01	231.91	258.07	240.35	216.79	XP_020215575.1/0/tubulin beta-1 chain-like [Cajanus cajan] &gt;KYP67701.1 Tubulin beta-1 chain [Cajanus cajan]	P18025/0.0/TBB1_MAIZE Tubulin beta-1 chain OS=Zea mays OX=4577 GN=TUBB1 PE=2 SV=1	ccaj:109799428/1.1e-268/tubulin beta-1 chain-like; K07375 tubulin beta	K07375	At5g62700/0.0/[Z] KOG1375 Beta tubulin	biological_process:GO:0007017//microtubule-based process;cellular_component:GO:0005874//microtubule;GO:0005737//cytoplasm;molecular_function:GO:0005200//structural constituent of cytoskeleton;GO:0005525//GTP binding;GO:0003924//GTPase activity;
C.cajan_06586	282.07	246.29	253.16	274.87	271.31	266.87	KYP74106.1/2.73358e-86/Actin-depolymerizing factor 2 [Cajanus cajan]	Q9FVI1/1e-54/ADF2_PETHY Actin-depolymerizing factor 2 OS=Petunia hybrida OX=4102 GN=ADF2 PE=2 SV=1	ccaj:109795339/3.0e-43/LOW QUALITY PROTEIN: actin-depolymerizing factor 2-like; K05765 cofilin	K05765	At5g59880/6e-53/[Z] KOG1735 Actin depolymerizing factor	NA
BGI_novel_G001584	281.74	350.07	410.54	169.08	159.59	161	XP_020224943.1/9.69512e-130/guanosine deaminase [Cajanus cajan]	Q94BU8/3e-102/GSDA_ARATH Guanosine deaminase OS=Arabidopsis thaliana OX=3702 GN=GSDA PE=1 SV=1	smo:SELMODRAFT_448085/2e-75/hypothetical protein; K12951 cobalt/nickel-transporting P-type ATPase D [EC:7.2.2.-]	K12951	At5g28050/1e-102/[F] KOG1018 Cytosine deaminase FCY1 and related enzymes	NA
C.cajan_10568	281.52	268.61	318.46	237.17	240.44	253.58	XP_020212749.1/1.73393e-165/uncharacterized protein LOC109797204 [Cajanus cajan] &gt;KYP71609.1 Pyrrolidone-carboxylate peptidase [Cajanus cajan]	A6NFU8/2e-07/PGPIL_HUMAN Pyroglutamyl-peptidase 1-like protein OS=Homo sapiens OX=9606 GN=PGPEP1L PE=2 SV=4	ccaj:109797204/6.2e-124/uncharacterized protein LOC109797204; K01304 pyroglutamyl-peptidase [EC:3.4.19.3]	K01304	At1g56700/2e-115/[O] KOG4755 Predicted pyroglutamyl peptidase	biological_process:GO:0006508//proteolysis;cellular_component:GO:0005829//cytosol;molecular_function:GO:0016920//pyroglutamyl-peptidase activity;
C.cajan_26281	281.35	257.49	188.14	210.39	210.8	176.44	XP_020232241.1/4.64565e-83/40S ribosomal protein S12-like [Cajanus cajan] &gt;XP_020232242.1 40S ribosomal protein S12-like [Cajanus cajan]	Q9XHS0/1e-66/RS12_HORVU 40S ribosomal protein S12 OS=Hordeum vulgare OX=4513 GN=RPS12 PE=2 SV=1	ccaj:109812648/4.3e-63/40S ribosomal protein S12-like; K02951 small subunit ribosomal protein S12e	K02951	At2g32060/8e-66/[J] KOG3406 40S ribosomal protein S12	biological_process:GO:0006412//translation;cellular_component:GO:0022627//cytosolic small ribosomal subunit;molecular_function:GO:0003735//structural constituent of ribosome;
C.cajan_04272	281.31	140.11	169.56	382.63	478.87	407.68	XP_020228159.1/1.2418e-76/flowering-promoting factor 1-like protein 3 [Cajanus cajan] &gt;KYP58085.1 hypothetical protein KK1_004376 [Cajanus cajan]	Q0E1D7/8e-48/FLP3_ORYSJ Flowering-promoting factor 1-like protein 3 OS=Oryza sativa subsp. japonica OX=39947 GN=Os02g0460200 PE=2 SV=1	aly:ARALYDRAFT_325603/5.3e-28/hypothetical protein; K14416 elongation factor 1 alpha-like protein	K14416	NA	NA
C.cajan_38620	280.79	252.27	185.89	254.09	241.31	199.17	KYP41430.1/1.76143e-164/60S ribosomal protein L8-3 [Cajanus cajan] &gt;KYP41433.1 60S ribosomal protein L8-3 [Cajanus cajan]	Q42064/2e-147/RL83_ARATH 60S ribosomal protein L8-3 OS=Arabidopsis thaliana OX=3702 GN=RPL8C PE=2 SV=2	ccaj:109819066/1.5e-122/60S ribosomal protein L8-3-like; K02938 large subunit ribosomal protein L8e	K02938	At4g36130/1e-147/[J] KOG2309 60s ribosomal protein L2/L8	biological_process:GO:0006412//translation;cellular_component:GO:0015934//large ribosomal subunit;molecular_function:GO:0003723//RNA binding;GO:0003735//structural constituent of ribosome;
C.cajan_15978	280.57	301.95	446.11	140.69	136.49	109.9	XP_020220602.1/0/heat shock protein 83-like [Cajanus cajan] &gt;KYP61930.1 Heat shock protein 83 [Cajanus cajan]	P51819/0.0/HSP83_IPONI Heat shock protein 83 OS=Ipomoea nil OX=35883 GN=HSP83A PE=2 SV=1	ccaj:109803438/0.0e+00/heat shock protein 83-like; K04079 molecular chaperone HtpG	K04079	At5g52640/0.0/[O] KOG0019 Molecular chaperone (HSP90 family)	biological_process:GO:0006457//protein folding;GO:0006950//response to stress;molecular_function:GO:0005524//ATP binding;GO:0051082//unfolded protein binding;
C.cajan_35740	280.41	404.16	190.57	264.81	229.45	154.68	XP_020237725.1/0/probable isoaspartyl peptidase/L-asparaginase 2 [Cajanus cajan] &gt;KYP44414.1 putative isoaspartyl peptidase/L-asparaginase 2 [Cajanus cajan]	Q8GXG1/0.0/ASPGB_ARATH Probable isoaspartyl peptidase/L-asparaginase 2 OS=Arabidopsis thaliana OX=3702 GN=At3g16150 PE=2 SV=2	ccaj:109816959/1.4e-188/probable isoaspartyl peptidase/L-asparaginase 2; K13051 L-asparaginase / beta-aspartyl-peptidase [EC:3.5.1.1 3.4.19.5]	K13051	At3g16150/2e-180/[E] KOG1592 Asparaginase	molecular_function:GO:0016787//hydrolase activity;
C.cajan_38838	280.39	301.67	194.89	212.7	198.37	191.57	KYP36861.1/1.08115e-96/40S ribosomal protein S11 [Cajanus cajan]	P17093/9e-90/RS11_SOYBN 40S ribosomal protein S11 OS=Glycine max OX=3847 GN=RPS11 PE=2 SV=2	vra:106767085/7.2e-75/40S ribosomal protein S11; K02949 small subunit ribosomal protein S11e	K02949	At5g23740/1e-83/[J] KOG1728 40S ribosomal protein S11	biological_process:GO:0006412//translation;cellular_component:GO:0005840//ribosome;molecular_function:GO:0003735//structural constituent of ribosome;
C.cajan_05266	280.36	239.66	297.91	276.3	269.63	269.4	XP_020202179.1/1.05814e-177/BI1-like protein [Cajanus cajan] &gt;KYP72795.1 BI1-like protein [Cajanus cajan]	Q94A20/1e-112/LFG5_ARATH BI1-like protein OS=Arabidopsis thaliana OX=3702 GN=LFG5 PE=2 SV=1	ccaj:109787972/2.3e-132/BI1-like protein; K06890 uncharacterized protein	K06890	At1g03070/1e-79/[T] KOG2322 N-methyl-D-aspartate receptor glutamate-binding subunit	cellular_component:GO:0016021//integral component of membrane;
C.cajan_17620	280.22	385.02	271.64	314.32	329.81	310.34	XP_020219960.1/0/mitochondrial phosphate carrier protein 3, mitochondrial [Cajanus cajan] &gt;KYP63564.1 hypothetical protein KK1_018143 [Cajanus cajan]	Q9FMU6/0.0/MPCP3_ARATH Mitochondrial phosphate carrier protein 3, mitochondrial OS=Arabidopsis thaliana OX=3702 GN=MPT3 PE=1 SV=1	ccaj:109802941/8.5e-211/mitochondrial phosphate carrier protein 3, mitochondrial; K15102 solute carrier family 25 (mitochondrial phosphate transporter), member 3	K15102	At5g14040/0.0/[C] KOG0767 Mitochondrial phosphate carrier protein	biological_process:GO:0006810//transport;GO:0006839//mitochondrial transport;GO:0006817//phosphate ion transport;GO:0009651//response to salt stress;cellular_component:GO:0032592//integral component of mitochondrial membrane;GO:0005743//mitochondrial inner membrane;GO:0016021//integral component of membrane;molecular_function:GO:0015114//phosphate ion transmembrane transporter activity;GO:0005315…
C.cajan_04901	279.75	184.52	233.27	247.57	279.78	271.87	YP_009309193.1/2.46637e-158/ribosomal protein S3 (chloroplast) [Cajanus cajan] &gt;AOS87016.1 ribosomal protein S3 (chloroplast) [Cajanus cajan]	Q2PMP7/2e-151/RR3_SOYBN 30S ribosomal protein S3, chloroplastic OS=Glycine max OX=3847 GN=rps3 PE=3 SV=1	ccaj:29293627/3.1e-120/rps3, BKH98_gp024; ribosomal protein S3; K02982 small subunit ribosomal protein S3	K02982	NA	biological_process:GO:0006412//translation;cellular_component:GO:0015935//small ribosomal subunit;GO:0009507//chloroplast;molecular_function:GO:0003735//structural constituent of ribosome;GO:0019843//rRNA binding;
C.cajan_18920	278.42	265.41	236.27	206.56	208.52	188.31	KYP64859.1/0/Eukaryotic translation initiation factor 3 subunit H [Cajanus cajan]	Q9C5Z2/0.0/EIF3H_ARATH Eukaryotic translation initiation factor 3 subunit H OS=Arabidopsis thaliana OX=3702 GN=TIF3H1 PE=1 SV=2	ccaj:109802141/3.2e-188/eukaryotic translation initiation factor 3 subunit H; K03247 translation initiation factor 3 subunit H	K03247	At1g10840/0.0/[J] KOG1560 Translation initiation factor 3, subunit h (eIF-3h)	biological_process:GO:0001731//formation of translation preinitiation complex;cellular_component:GO:0016282//eukaryotic 43S preinitiation complex;GO:0033290//eukaryotic 48S preinitiation complex;GO:0005852//eukaryotic translation initiation factor 3 complex;molecular_function:GO:0003743//translation initiation factor activity;
C.cajan_12910	278.3	401.07	445.77	314.56	320.59	319.91	KYP66991.1/0/Phenylalanine ammonia-lyase [Cajanus cajan]	P45732/0.0/PALY_STYHU Phenylalanine ammonia-lyase OS=Stylosanthes humilis OX=35628 GN=PAL17.1 PE=2 SV=1	csv:101218856/1.2e-281/phenylalanine ammonia-lyase 1-like; K10775 phenylalanine ammonia-lyase [EC:4.3.1.24]	K10775	At5g04230/0.0/[Q] KOG0222 Phenylalanine and histidine ammonia-lyase	biological_process:GO:0009800//cinnamic acid biosynthetic process;GO:0006559//L-phenylalanine catabolic process;cellular_component:GO:0005737//cytoplasm;molecular_function:GO:0045548//phenylalanine ammonia-lyase activity;
C.cajan_40641	278.06	276.12	210.49	233.15	228.17	202.99	KYP34724.1/6.56688e-164/60S ribosomal protein L6 [Cajanus cajan]	P34091/3e-123/RL6_MESCR 60S ribosomal protein L6 OS=Mesembryanthemum crystallinum OX=3544 GN=RPL6 PE=2 SV=1	ccaj:109791907/3.7e-116/60S ribosomal protein L6-like; K02934 large subunit ribosomal protein L6e	K02934	At1g74050/1e-115/[J] KOG1694 60s ribosomal protein L6	biological_process:GO:0006412//translation;cellular_component:GO:0005840//ribosome;molecular_function:GO:0003735//structural constituent of ribosome;
C.cajan_39397	278	204.73	218.75	153.52	167.75	177.95	XP_020205848.1/8.98966e-125/uncharacterized protein LOC109791009 [Cajanus cajan] &gt;KYP36086.1 hypothetical protein KK1_042814 [Cajanus cajan]	NA	NA	0	NA	NA
C.cajan_21824	277.84	270.61	223.94	254.65	262	221.34	KYP68826.1/1.30686e-60/hypothetical protein KK1_022472 [Cajanus cajan]	NA	NA	0	NA	NA
C.cajan_13422	277.7	219.4	156.75	193.88	193.92	170.5	XP_020224465.1/8.15966e-38/60S ribosomal protein L38 isoform X1 [Cajanus cajan] &gt;XP_020224466.1 60S ribosomal protein L38 isoform X2 [Cajanus cajan]	O22860/2e-38/RL38_ARATH 60S ribosomal protein L38 OS=Arabidopsis thaliana OX=3702 GN=RPL38A PE=3 SV=1	vun:114184076/3.0e-28/60S ribosomal protein L38; K02923 large subunit ribosomal protein L38e	K02923	At3g59540/8e-39/[J] KOG3499 60S ribosomal protein L38	NA
C.cajan_38411	277.47	249.26	279.29	50.17	59.76	49.11	KYP40506.1/0/Inducible nitrate reductase [NADH] 2 [Cajanus cajan]	P39870/0.0/NIA2_SOYBN Inducible nitrate reductase [NADH] 2 OS=Glycine max OX=3847 GN=INR2 PE=2 SV=1	ccaj:109787973/0.0e+00/inducible nitrate reductase [NADH] 2; K10534 nitrate reductase (NAD(P)H) [EC:1.7.1.1 1.7.1.2 1.7.1.3]	K10534	At1g37130_1/0.0/[C] KOG0535 Sulfite oxidase, molybdopterin-binding component	NA
C.cajan_36345	277.27	365.25	212.64	244.4	237.02	213.85	KYP37837.1/7.84556e-159/40S ribosomal protein S8, partial [Cajanus cajan]	Q08069/2e-143/RS8_MAIZE 40S ribosomal protein S8 OS=Zea mays OX=4577 GN=RPS8 PE=2 SV=2	ccaj:109789828/3.8e-118/40S ribosomal protein S8-like; K02995 small subunit ribosomal protein S8e	K02995	At5g59240/1e-124/[J] KOG3283 40S ribosomal protein S8	biological_process:GO:0000462//maturation of SSU-rRNA from tricistronic rRNA transcript (SSU-rRNA, 5.8S rRNA, LSU-rRNA);GO:0006412//translation;cellular_component:GO:0022627//cytosolic small ribosomal subunit;molecular_function:GO:0003735//structural constituent of ribosome;
C.cajan_04000	277.02	116.65	123.79	338.54	357.36	279.29	XP_020228005.1/1.13172e-139/ethylene-responsive transcription factor ERF017 [Cajanus cajan]	Q84QC2/1e-54/ERF17_ARATH Ethylene-responsive transcription factor ERF017 OS=Arabidopsis thaliana OX=3702 GN=ERF017 PE=2 SV=1	aly:ARALYDRAFT_470149/6.4e-21/hypothetical protein; K09286 EREBP-like factor	K09286	At1g19210/5e-55/[K] LSE0301 A AP2 domain transcription factor	biological_process:GO:0006351//transcription, DNA-templated;cellular_component:GO:0005634//nucleus;molecular_function:GO:0003677//DNA binding;GO:0003700//DNA binding transcription factor activity;
C.cajan_22332	276.73	287.34	270.52	280.34	273.07	251.92	KYP60583.1/6.17958e-58/hypothetical protein KK1_022990 [Cajanus cajan]	NA	sbi:8060214/1.1e-26/gamma-tubulin complex component 2; K16569 gamma-tubulin complex component 2	K16569	At2g24290/2e-44/[V] KOG1823 DRIM (Down-regulated in metastasis)-like proteins	cellular_component:GO:0016021//integral component of membrane;
C.cajan_11981	276.05	283.61	294.27	379	384.71	382.06	NP_001238418.1/6.88077e-153/uncharacterized protein LOC100305642 [Glycine max] &gt;XP_007131845.1 hypothetical protein PHAVU_011G046100g [Phaseolus vulgaris] &gt;XP_014494435.1 PREDICTED: ras-related protein Rab7 [Vigna radiata var. radiata] &gt;XP_017433606.1 PREDICTED: ras-related protein Rab7 [Vigna angularis] &gt;XP_020217337.1 ras-related protein Rab7 [Cajanus cajan] &gt;ACU13427.1 unknown […	P31022/3e-150/RAB7_PEA Ras-related protein Rab7 OS=Pisum sativum OX=3888 PE=2 SV=1	gmx:100305642/1.4e-117/uncharacterized protein LOC100305642; K07897 Ras-related protein Rab-7A	K07897	At3g18820/4e-146/[R] KOG0394 Ras-related GTPase	molecular_function:GO:0005525//GTP binding;GO:0003924//GTPase activity;
C.cajan_21015	275.78	226.5	253.21	228.7	232.66	228.62	XP_020214694.1/2.21009e-103/cyclin-B1-2 [Cajanus cajan] &gt;KYP68027.1 Cyclin-B1-2 [Cajanus cajan]	Q0DWQ7/3e-27/CCB12_ORYSJ Cyclin-B1-2 OS=Oryza sativa subsp. japonica OX=39947 GN=CYCB1-2 PE=3 SV=1	ccaj:109798729/2.7e-80/cyclin-B1-2; K11599 proteasome maturation protein	K11599	At1g67250/4e-73/[O] KOG3061 Proteasome maturation factor	biological_process:GO:0043248//proteasome assembly;cellular_component:GO:0005634//nucleus;GO:0005737//cytoplasm;
C.cajan_39621	275.6	196.28	234.92	419.19	400.55	280.38	XP_020204161.1/1.30345e-118/PLAT domain-containing protein 3-like [Cajanus cajan]	O65660/2e-67/PLAT1_ARATH PLAT domain-containing protein 1 OS=Arabidopsis thaliana OX=3702 GN=PLAT1 PE=1 SV=1	NA	0	At4g39730/1e-67/[V] LSE0379 A Dehydration stress-induced protein	NA
C.cajan_38196	275.26	138	311.11	730.52	617.52	750.29	KYP37389.1/1.76726e-38/hypothetical protein KK1_041424 [Cajanus cajan]	NA	NA	0	NA	NA
C.cajan_01382	274.79	422.36	310.07	194.48	197.91	185.87	XP_020228824.1/0/peroxidase 73-like [Cajanus cajan] &gt;KYP55209.1 Peroxidase 73 [Cajanus cajan]	Q43873/2e-167/PER73_ARATH Peroxidase 73 OS=Arabidopsis thaliana OX=3702 GN=PER73 PE=1 SV=1	ccaj:109809834/1.6e-184/peroxidase 73-like; K00430 peroxidase [EC:1.11.1.7]	K00430	At5g67400/9e-168/[R] TWOG0189 Peroxidase	biological_process:GO:0006979//response to oxidative stress;GO:0042744//hydrogen peroxide catabolic process;cellular_component:GO:0005576//extracellular region;molecular_function:GO:0046872//metal ion binding;GO:0020037//heme binding;GO:0004601//peroxidase activity;
C.cajan_33424	274.68	329.89	238.34	233.25	220.77	208.93	XP_020234274.1/0/polyadenylate-binding protein 2-like [Cajanus cajan] &gt;KYP48173.1 Polyadenylate-binding protein 2 [Cajanus cajan]	P42731/0.0/PABP2_ARATH Polyadenylate-binding protein 2 OS=Arabidopsis thaliana OX=3702 GN=PAB2 PE=1 SV=1	ccaj:109814298/0.0e+00/polyadenylate-binding protein 2-like; K13126 polyadenylate-binding protein	K13126	At4g34110/0.0/[AJ] KOG0123 Polyadenylate-binding protein (RRM superfamily)	cellular_component:GO:0005737//cytoplasm;molecular_function:GO:0003723//RNA binding;
C.cajan_09801	274.07	278.83	214.94	248.15	238.18	202.84	KYP43925.1/1.34403e-94/40S ribosomal protein S23, partial [Cajanus cajan]	P46297/6e-95/RS23_FRAAN 40S ribosomal protein S23 OS=Fragaria ananassa OX=3747 GN=RPS23 PE=2 SV=1	hbr:110633974/9.8e-72/40S ribosomal protein S23 isoform X1; K02973 small subunit ribosomal protein S23e	K02973	At5g02960/1e-90/[J] KOG1749 40S ribosomal protein S23	biological_process:GO:0006412//translation;cellular_component:GO:0022627//cytosolic small ribosomal subunit;GO:0015935//small ribosomal subunit;molecular_function:GO:0003735//structural constituent of ribosome;
C.cajan_19667	273.3	252.51	300.36	269.18	247	259.73	KYP76026.1/4.67423e-154/Ras-related protein RHN1 [Cajanus cajan]	P31583/1e-136/RHN1_NICPL Ras-related protein RHN1 OS=Nicotiana plumbaginifolia OX=4092 GN=RHN1 PE=2 SV=1	ccaj:109795087/1.4e-106/ras-related protein RHN1; K07889 Ras-related protein Rab-5C	K07889	At5g45130/9e-119/[U] KOG0092 GTPase Rab5/YPT51 and related small G protein superfamily GTPases	cellular_component:GO:0005768//endosome;GO:0030139//endocytic vesicle;molecular_function:GO:0005525//GTP binding;GO:0003924//GTPase activity;
C.cajan_34945	272.79	373.14	255.9	452.13	458.31	486.16	KYP42383.1/0/2,3-bisphosphoglycerate-independent phosphoglycerate mutase [Cajanus cajan]	Q42908/0.0/PMGI_MESCR 2,3-bisphosphoglycerate-independent phosphoglycerate mutase OS=Mesembryanthemum crystallinum OX=3544 GN=PGM1 PE=2 SV=1	ccaj:109818417/5.1e-299/2,3-bisphosphoglycerate-independent phosphoglycerate mutase; K15633 2,3-bisphosphoglycerate-independent phosphoglycerate mutase [EC:5.4.2.12]	K15633	At3g08590/0.0/[G] KOG4513 Phosphoglycerate mutase	biological_process:GO:0006007//glucose catabolic process;cellular_component:GO:0005737//cytoplasm;molecular_function:GO:0004619//phosphoglycerate mutase activity;GO:0030145//manganese ion binding;
C.cajan_34996	272.7	326.87	374.61	500.36	516.59	563.78	XP_020236494.1/3.24926e-128/uncharacterized protein LOC109816042 [Cajanus cajan] &gt;KYP45701.1 hypothetical protein KK1_032755 [Cajanus cajan]	NA	NA	0	NA	NA
C.cajan_10098	272.62	238.81	254.82	220.8	221.45	249	XP_020213137.1/4.03924e-126/zinc finger A20 and AN1 domain-containing stress-associated protein 8-like [Cajanus cajan] &gt;KYP71139.1 Zinc finger A20 and AN1 domain-containing stress-associated protein 8 [Cajanus cajan]	A3BDI8/9e-83/SAP8_ORYSJ Zinc finger A20 and AN1 domain-containing stress-associated protein 8 OS=Oryza sativa subsp. japonica OX=39947 GN=SAP8 PE=2 SV=1	NA	0	At1g51200/1e-63/[R] KOG3173 Predicted Zn-finger protein	molecular_function:GO:0003677//DNA binding;GO:0008270//zinc ion binding;
C.cajan_34105	271.96	195.28	272.39	154.14	202.76	268.71	KYP41461.1/1.48231e-51/hypothetical protein KK1_037143, partial [Cajanus cajan]	NA	NA	0	NA	NA
C.cajan_33400	271.84	259.56	184.17	240.2	239.66	190.72	XP_003552642.1/3.40395e-72/PREDICTED: 60S ribosomal protein L30 [Glycine max] &gt;XP_007139325.1 hypothetical protein PHAVU_008G019800g [Phaseolus vulgaris] &gt;XP_016194439.1 60S ribosomal protein L30 [Arachis ipaensis] &gt;XP_020233926.1 60S ribosomal protein L30 [Cajanus cajan] &gt;XP_020233928.1 60S ribosomal protein L30 [Cajanus cajan] &gt;XP_020204098.1 60S ribosomal protein L30 [Cajanus ca…	O49884/6e-73/RL30_LUPLU 60S ribosomal protein L30 OS=Lupinus luteus OX=3873 GN=RPL30 PE=3 SV=1	gmx:100806260/5.8e-56/60S ribosomal protein L30; K02908 large subunit ribosomal protein L30e	K02908	At3g18740/2e-66/[J] KOG2988 60S ribosomal protein L30	biological_process:GO:0002181//cytoplasmic translation;cellular_component:GO:0022625//cytosolic large ribosomal subunit;molecular_function:GO:0003723//RNA binding;GO:0003735//structural constituent of ribosome;
C.cajan_14017	271.27	208.33	212.28	201.28	221.12	177.09	KYP59015.1/1.32574e-50/hypothetical protein KK1_014440, partial [Cajanus cajan]	NA	NA	0	NA	NA
C.cajan_04842	271	262.87	224.16	251.23	246.83	244.49	XP_007161309.1/1.33385e-42/hypothetical protein PHAVU_001G059000g [Phaseolus vulgaris] &gt;XP_020239056.1 protein DSS1 HOMOLOG ON CHROMOSOME V-like [Cajanus cajan] &gt;XP_020239063.1 protein DSS1 HOMOLOG ON CHROMOSOME V-like [Cajanus cajan] &gt;ESW33303.1 hypothetical protein PHAVU_001G059000g [Phaseolus vulgaris] &gt;KYP72374.1 putative 26S proteasome complex subunit sem1-1 [Cajanus cajan]	Q9XIR8/3e-14/SEM11_ARATH Protein DELETION OF SUV3 SUPPRESSOR 1(I) OS=Arabidopsis thaliana OX=3702 GN=DSS1(I) PE=1 SV=1	pvu:PHAVU_001G059000g/4.1e-32/hypothetical protein; K10881 26 proteasome complex subunit DSS1	K10881	At1g64750/1e-14/[S] KOG4764 Uncharacterized conserved protein	biological_process:GO:0006406//mRNA export from nucleus;GO:0043248//proteasome assembly;cellular_component:GO:0008541//proteasome regulatory particle, lid subcomplex;
C.cajan_03379	270.62	178.09	219.6	53.97	55.31	36.69	XP_020228094.1/0/E3 ubiquitin-protein ligase MIEL1 [Cajanus cajan] &gt;XP_020228095.1 E3 ubiquitin-protein ligase MIEL1 [Cajanus cajan] &gt;XP_020228097.1 E3 ubiquitin-protein ligase MIEL1 [Cajanus cajan] &gt;XP_020228098.1 E3 ubiquitin-protein ligase MIEL1 [Cajanus cajan] &gt;XP_020228099.1 E3 ubiquitin-protein ligase MIEL1 [Cajanus cajan] &gt;KYP57199.1 RING finger and CHY zinc finger domain-co…	Q5JL96/1e-144/ZFP34_ORYSJ Probable E3 ubiquitin-protein ligase RZFP34 OS=Oryza sativa subsp. japonica OX=39947 GN=RZFP34 PE=2 SV=1	ccaj:109809254/7.1e-195/E3 ubiquitin-protein ligase MIEL1; K10144 RING finger and CHY zinc finger domain-containing protein 1 [EC:2.3.2.27]	K10144	At5g22920/1e-134/[R] KOG1940 Zn-finger protein	molecular_function:GO:0008270//zinc ion binding;
C.cajan_06186	270.61	297.91	320.67	383.96	390.51	537.18	KYP73708.1/0/hypothetical protein KK1_006356 [Cajanus cajan]	Q8S9J0/0.0/TAUE4_ARATH Sulfite exporter TauE/SafE family protein 4 OS=Arabidopsis thaliana OX=3702 GN=At2g36630 PE=2 SV=1	NA	0	NA	cellular_component:GO:0016021//integral component of membrane;
C.cajan_20671	270.58	142.05	183.96	448.75	444.5	430.24	KYP77023.1/4.69642e-123/hypothetical protein KK1_021289 [Cajanus cajan]	Q58FX0/2e-12/BAP2_ARATH BON1-associated protein 2 OS=Arabidopsis thaliana OX=3702 GN=BAP2 PE=1 SV=1	NA	0	NA	NA
C.cajan_45853	270.43	374.69	239.23	236.35	238.43	209.97	XP_020208791.1/0/tubulin beta chain [Cajanus cajan] &gt;KYP78024.1 Tubulin beta-1 chain [Cajanus cajan]	P18025/0.0/TBB1_MAIZE Tubulin beta-1 chain OS=Zea mays OX=4577 GN=TUBB1 PE=2 SV=1	ccaj:109793733/1.1e-265/tubulin beta chain; K07375 tubulin beta	K07375	At1g75780/0.0/[Z] KOG1375 Beta tubulin	biological_process:GO:0007017//microtubule-based process;cellular_component:GO:0005874//microtubule;GO:0005737//cytoplasm;molecular_function:GO:0005200//structural constituent of cytoskeleton;GO:0005525//GTP binding;GO:0003924//GTPase activity;
C.cajan_04281	270.23	175.73	227.43	318.58	317.18	306.21	XP_020227848.1/1.39127e-77/protein RALF-like 33 [Cajanus cajan] &gt;KYP58094.1 hypothetical protein KK1_004385 [Cajanus cajan]	Q8L9P8/7e-44/RLF33_ARATH Protein RALF-like 33 OS=Arabidopsis thaliana OX=3702 GN=RALFL33 PE=2 SV=1	NA	0	NA	biological_process:GO:0019722//calcium-mediated signaling;cellular_component:GO:0009506//plasmodesma;GO:0005622//intracellular;molecular_function:GO:0004871//signal transducer activity;
C.cajan_20126	269.73	305.58	299.51	251.09	253.73	248.93	KYP76480.1/3.91321e-154/6-phosphogluconate dehydrogenase, decarboxylating [Cajanus cajan]	Q94KU1/1e-75/6PGD1_SPIOL 6-phosphogluconate dehydrogenase, decarboxylating 1 OS=Spinacia oleracea OX=3562 GN=pgdC PE=1 SV=1	ccaj:109817236/4.0e-64/6-phosphogluconate dehydrogenase, decarboxylating 3; K00033 6-phosphogluconate dehydrogenase [EC:1.1.1.44 1.1.1.343]	K00033	At3g02360/1e-75/[G] KOG2653 6-phosphogluconate dehydrogenase	NA
C.cajan_07077	269.34	165.14	252.55	164.27	174.35	204.63	XP_020207732.1/0/peroxidase 47-like [Cajanus cajan]	Q9SZB9/6e-166/PER47_ARATH Peroxidase 47 OS=Arabidopsis thaliana OX=3702 GN=PER47 PE=2 SV=2	ccaj:109792709/3.5e-181/peroxidase 47-like; K00430 peroxidase [EC:1.11.1.7]	K00430	At4g33420/2e-166/[R] TWOG0189 Peroxidase	biological_process:GO:0006979//response to oxidative stress;GO:0042744//hydrogen peroxide catabolic process;cellular_component:GO:0016021//integral component of membrane;GO:0005576//extracellular region;molecular_function:GO:0046872//metal ion binding;GO:0020037//heme binding;GO:0004601//peroxidase activity;
C.cajan_27518	269.04	253.79	280.86	186.27	198.26	204.09	KYP46891.1/0/Epoxide hydrolase 2 [Cajanus cajan]	P34913/1e-43/HYES_HUMAN Bifunctional epoxide hydrolase 2 OS=Homo sapiens OX=9606 GN=EPHX2 PE=1 SV=2	dzi:111281598/1.0e-103/uncharacterized protein LOC111281598; K08726 soluble epoxide hydrolase / lipid-phosphate phosphatase [EC:3.3.2.10 3.1.3.76]	K08726	At4g02340/6e-71/[I] KOG4178 Soluble epoxide hydrolase	molecular_function:GO:0016787//hydrolase activity;GO:0003824//catalytic activity;
C.cajan_03436	268.98	322.89	231	226.16	223.5	202.69	XP_020226853.1/0/RGG repeats nuclear RNA binding protein A-like [Cajanus cajan] &gt;KYP57256.1 hypothetical protein KK1_003514 [Cajanus cajan]	O23593/4e-94/RGGB_ARATH RGG repeats nuclear RNA binding protein B OS=Arabidopsis thaliana OX=3702 GN=RGGB PE=1 SV=1	ccaj:109808323/2.9e-195/RGG repeats nuclear RNA binding protein A-like; K13199 plasminogen activator inhibitor 1 RNA-binding protein	K13199	At4g17520/2e-94/[R] KOG2945 Predicted RNA-binding protein	NA
C.cajan_40245	268.84	298.12	204.21	230.71	221.25	193.35	KYP67739.1/3.36172e-124/60S ribosomal protein L11, partial [Cajanus cajan]	P46287/6e-124/RL11_MEDSA 60S ribosomal protein L11 OS=Medicago sativa OX=3879 GN=RPL11 PE=2 SV=1	ccaj:109799458/2.3e-94/60S ribosomal protein L11-like; K02868 large subunit ribosomal protein L11e	K02868	At4g18730/5e-121/[J] KOG0397 60S ribosomal protein L11	biological_process:GO:0006412//translation;GO:0000027//ribosomal large subunit assembly;cellular_component:GO:0022625//cytosolic large ribosomal subunit;molecular_function:GO:0003723//RNA binding;GO:0003735//structural constituent of ribosome;
C.cajan_41962	268.51	172.79	209.23	323.02	391.09	289.23	KYP33345.1/1.17678e-79/hypothetical protein KK1_045797 [Cajanus cajan]	Q39644/3e-18/LEA5_CITSI Late embryogenesis abundant protein Lea5 OS=Citrus sinensis OX=2711 GN=LEA5 PE=2 SV=1	NA	0	NA	biological_process:GO:0006950//response to stress;
C.cajan_23709	267.88	250.95	334.87	314.83	365.09	374.78	KYP53822.1/5.36816e-115/HMG1/2-like protein [Cajanus cajan]	O49595/9e-60/HMGB1_ARATH High mobility group B protein 1 OS=Arabidopsis thaliana OX=3702 GN=HMGB1 PE=1 SV=1	ccaj:109810153/1.4e-75/high mobility group B protein 1; K10802 high mobility group protein B1	K10802	At3g51880/4e-60/[R] KOG0381 HMG box-containing protein	cellular_component:GO:0005634//nucleus;molecular_function:GO:0003677//DNA binding;
C.cajan_24652	267.84	239.14	236.4	244.21	226.09	260.25	KYP53015.1/4.87341e-164/AP2/ERF and B3 domain-containing transcription repressor TEM1 [Cajanus cajan]	Q9C6M5/1e-73/RAVL1_ARATH AP2/ERF and B3 domain-containing transcription repressor TEM1 OS=Arabidopsis thaliana OX=3702 GN=TEM1 PE=1 SV=1	ccaj:109810596/1.6e-124/AP2/ERF and B3 domain-containing transcription factor RAV1-like; K09287 RAV-like factor	K09287	At1g25560/5e-74/[TK] LSE0285 A APETALA2 and related transcription factors	biological_process:GO:0006351//transcription, DNA-templated;cellular_component:GO:0005634//nucleus;molecular_function:GO:0003677//DNA binding;GO:0003700//DNA binding transcription factor activity;
C.cajan_36474	267.7	215.88	211.08	165.39	148.43	133.96	KYP42958.1/1.08404e-114/Lachrymatory-factor synthase, partial [Cajanus cajan]	P59082/6e-15/LFS_ALLCE Lachrymatory-factor synthase OS=Allium cepa OX=4679 GN=LFS PE=1 SV=1	NA	0	NA	NA
C.cajan_14155	267.03	223.17	223.91	192.02	208.03	181.7	XP_020223203.1/2.53062e-105/cytochrome b5-like isoform X1 [Cajanus cajan]	Q9ZWT2/3e-56/CYB5D_ARATH Cytochrome B5 isoform D OS=Arabidopsis thaliana OX=3702 GN=CYTB5-D PE=1 SV=1	ccaj:109805521/4.3e-78/cytochrome b5-like isoform X1; K23490 cytochrome b5	K23490	At5g48810/1e-56/[C] KOG0537 Cytochrome b5	cellular_component:GO:0016021//integral component of membrane;molecular_function:GO:0046872//metal ion binding;GO:0020037//heme binding;
[truncated: 38,288 more rows]

## Sheet: S3
Table S3. Differentially expressed genes of pigeonpea roots in −Pi conditions compared with +Pi conditions.
[truncated: 1,773 more rows]

[truncated: 14 more sheets: S4, S5, S6, S7, S8, S9, S10, S11, S12, S13, S14, S15, S16, S17]
